# Supplementary material for: Fast, efficient, narrowband room-temperature phosphorescence from metal-free 1,2-diketones: rational design and the mechanism
Source: Chem Sci. 2024 Jun 3;15(28):10784–93. doi: 10.1039/d4sc02841d (PMC11253173; doi:10.1039/d4sc02841d)
Supplement: SC-015-D4SC02841D-s004 [file SC-015-D4SC02841D-s004.cif]

# Electronic Supplementary Material (ESI) for Chemical Science.
# This journal is © The Royal Society of Chemistry 2024

####################################################################### 
# 
# This file contains crystal structure data downloaded from the 
# Cambridge Structural Database (CSD) hosted by the Cambridge 
# Crystallographic Data Centre (CCDC).
# 
# Full information about CCDC data access policies and citation 
# guidelines are available at http://www.ccdc.cam.ac.uk/access/V1 
# 
# Audit and citation data items may have been added by the CCDC. 
# Please retain this information to preserve the provenance of 
# this file and to allow appropriate attribution of the data. 
# 
#######################################################################

data_1c
_audit_block_doi                 10.5517/ccdc.csd.cc2g5zh4
_database_code_depnum_ccdc_archive 'CCDC 2269866'
loop_
_citation_id
_citation_doi
_citation_year
1 10.26434/chemrxiv-2023-h17m5 2023
loop_
_audit_author_name
_audit_author_address
'Yosuke Tani'
;Osaka University
Japan
;
_audit_update_record             
;
2023-06-14 deposited with the CCDC.	2024-06-03 downloaded from the CCDC.
;
_audit_creation_date             2023-06-14
_audit_creation_method           
;
Olex2 1.3
(compiled 2020.11.12 svn.r5f609507 for OlexSys, GUI svn.r6408)
;
_shelx_SHELXL_version_number     2018/3
_chemical_name_common            ?
_chemical_name_systematic        ?
_chemical_formula_moiety         'C34 H56 Br2 O2 S2 Si2'
_chemical_formula_sum            'C34 H56 Br2 O2 S2 Si2'
_chemical_formula_weight         776.90
_chemical_melting_point          ?
_chemical_oxdiff_formula         C34H56O2S2Si2Br2
_chemical_oxdiff_usercomment     'TMS2O 123K'
loop_
_atom_type_symbol
_atom_type_description
_atom_type_scat_dispersion_real
_atom_type_scat_dispersion_imag
_atom_type_scat_source
C C 0.0033 0.0016 'International Tables Vol C Tables 4.2.6.8 and 6.1.1.4'
H H 0.0000 0.0000 'International Tables Vol C Tables 4.2.6.8 and 6.1.1.4'
Br Br -0.2901 2.4595 'International Tables Vol C Tables 4.2.6.8 and 6.1.1.4'
O O 0.0106 0.0060 'International Tables Vol C Tables 4.2.6.8 and 6.1.1.4'
S S 0.1246 0.1234 'International Tables Vol C Tables 4.2.6.8 and 6.1.1.4'
Si Si 0.0817 0.0704 'International Tables Vol C Tables 4.2.6.8 and 6.1.1.4'

_shelx_space_group_comment       
;
The symmetry employed for this shelxl refinement is uniquely defined
by the following loop, which should always be used as a source of
symmetry information in preference to the above space-group names.
They are only intended as comments.
;
_space_group_crystal_system      triclinic
_space_group_IT_number           2
_space_group_name_H-M_alt        'P -1'
_space_group_name_Hall           '-P 1'
loop_
_space_group_symop_operation_xyz
'x, y, z'
'-x, -y, -z'

_cell_length_a                   9.4163(4)
_cell_length_b                   10.5452(5)
_cell_length_c                   10.6006(5)
_cell_angle_alpha                76.484(4)
_cell_angle_beta                 77.312(4)
_cell_angle_gamma                76.710(4)
_cell_volume                     980.61(8)
_cell_formula_units_Z            1
_cell_measurement_reflns_used    7628
_cell_measurement_temperature    123
_cell_measurement_theta_max      29.6940
_cell_measurement_theta_min      1.9960
_shelx_estimated_absorpt_T_max   0.728
_shelx_estimated_absorpt_T_min   0.550
_exptl_absorpt_coefficient_mu    2.261
_exptl_absorpt_correction_T_max  1.00000
_exptl_absorpt_correction_T_min  0.64674
_exptl_absorpt_correction_type   multi-scan
_exptl_absorpt_process_details   
;
CrysAlisPro 1.171.40.75a (Rigaku Oxford Diffraction, 2020)
Empirical absorption correction using spherical harmonics,
 implemented in SCALE3 ABSPACK scaling algorithm.
;
_exptl_absorpt_special_details   ?
_exptl_crystal_colour            yellow
_exptl_crystal_colour_primary    yellow
_exptl_crystal_density_diffrn    1.316
_exptl_crystal_density_meas      ?
_exptl_crystal_density_method    ?
_exptl_crystal_description       block
_exptl_crystal_F_000             406
_exptl_crystal_preparation       'recrystallized from (TMS)2O,Luminescent'
_exptl_crystal_size_max          0.3
_exptl_crystal_size_mid          0.2
_exptl_crystal_size_min          0.15
_exptl_transmission_factor_max   ?
_exptl_transmission_factor_min   ?
_diffrn_reflns_av_R_equivalents  0.0217
_diffrn_reflns_av_unetI/netI     0.0266
_diffrn_reflns_Laue_measured_fraction_full 0.967
_diffrn_reflns_Laue_measured_fraction_max 0.755
_diffrn_reflns_limit_h_max       13
_diffrn_reflns_limit_h_min       -11
_diffrn_reflns_limit_k_max       14
_diffrn_reflns_limit_k_min       -14
_diffrn_reflns_limit_l_max       14
_diffrn_reflns_limit_l_min       -13
_diffrn_reflns_number            10427
_diffrn_reflns_point_group_measured_fraction_full 0.967
_diffrn_reflns_point_group_measured_fraction_max 0.755
_diffrn_reflns_theta_full        25.242
_diffrn_reflns_theta_max         29.775
_diffrn_reflns_theta_min         2.007
_diffrn_ambient_temperature      123.15
_diffrn_detector                 'Rigaku HyPix-6000 area detector'
_diffrn_detector_area_resol_mean 10.0
_diffrn_detector_type            'HPC area detector'
_diffrn_measured_fraction_theta_full 0.967
_diffrn_measured_fraction_theta_max 0.755
_diffrn_measurement_details      
;
List of Runs (angles in degrees, time in seconds):

  # Type    Start    End  Width  t~exp~   \w     \q     \k     \f   Frames
#--------------------------------------------------------------------------
  1  \w    -11.00  30.00   0.50    3.00    --   10.29 -99.00  60.00   82
  2  \w     14.00  61.00   0.50    3.00    --   10.29-119.00 110.00   94
  3  \w     33.00  82.00   0.50    3.00    --   10.29-156.00 -44.00   98
  4  \w    -11.00  50.00   0.50    3.00    --   10.29 -99.00-150.00  122
  5  \w     -8.00  34.00   0.50    3.00    --   10.29 -99.00 -30.00   84
  6  \w    -64.00  33.00   0.50    3.00    --   10.29 -57.00  90.00  194
  7  \w    -11.00  34.00   0.50    3.00    --   -5.05 -99.00   0.00   90
;
_diffrn_measurement_device       'four-circle diffractometer'
_diffrn_measurement_device_type  'Rigaku XtaLAB Synergy-R'
_diffrn_measurement_method       '\w scans'
_diffrn_orient_matrix_type       
'CrysAlisPro convention (1999,Acta A55,543-557)'
_diffrn_orient_matrix_UB_11      -0.0098990000
_diffrn_orient_matrix_UB_12      0.0688948000
_diffrn_orient_matrix_UB_13      -0.0274402000
_diffrn_orient_matrix_UB_21      0.0050369000
_diffrn_orient_matrix_UB_22      0.0135898000
_diffrn_orient_matrix_UB_23      0.0611546000
_diffrn_orient_matrix_UB_31      0.0778288000
_diffrn_orient_matrix_UB_32      -0.0055100000
_diffrn_orient_matrix_UB_33      -0.0198280000
_diffrn_radiation_monochromator  'multi-layer mirror optics'
_diffrn_radiation_probe          x-ray
_diffrn_radiation_type           'Mo K\a'
_diffrn_radiation_wavelength     0.71073
_diffrn_source                   'rotating anode X-ray generator'
_diffrn_source_type              PhotonJet-R
_reflns_Friedel_coverage         0.000
_reflns_Friedel_fraction_full    .
_reflns_Friedel_fraction_max     .
_reflns_number_gt                3861
_reflns_number_total             4223
_reflns_odcompleteness_completeness 96.65
_reflns_odcompleteness_iscentric 1
_reflns_odcompleteness_theta     25.30
_reflns_special_details          
;
 Reflections were merged by SHELXL according to the crystal
 class for the calculation of statistics and refinement.
 
 _reflns_Friedel_fraction is defined as the number of unique
 Friedel pairs measured divided by the number that would be
 possible theoretically, ignoring centric projections and
 systematic absences.
;
_reflns_threshold_expression     'I > 2\s(I)'
_computing_cell_refinement       'CrysAlisPro 1.171.40.75a (Rigaku OD, 2020)'
_computing_data_collection       'CrysAlisPro 1.171.40.75a (Rigaku OD, 2020)'
_computing_data_reduction        'CrysAlisPro 1.171.40.75a (Rigaku OD, 2020)'
_computing_molecular_graphics    'Olex2 1.3 (Dolomanov et al., 2009)'
_computing_publication_material  'Olex2 1.3 (Dolomanov et al., 2009)'
_computing_structure_refinement  'SHELXL 2018/3 (Sheldrick, 2015)'
_computing_structure_solution    'SHELXT 2018/2 (Sheldrick, 2018)'
_refine_diff_density_max         0.401
_refine_diff_density_min         -0.355
_refine_diff_density_rms         0.053
_refine_ls_extinction_coef       .
_refine_ls_extinction_method     none
_refine_ls_goodness_of_fit_ref   1.024
_refine_ls_hydrogen_treatment    constr
_refine_ls_matrix_type           full
_refine_ls_number_parameters     222
_refine_ls_number_reflns         4223
_refine_ls_number_restraints     5
_refine_ls_R_factor_all          0.0292
_refine_ls_R_factor_gt           0.0254
_refine_ls_restrained_S_all      1.028
_refine_ls_shift/su_max          0.001
_refine_ls_shift/su_mean         0.000
_refine_ls_structure_factor_coef Fsqd
_refine_ls_weighting_details     
'w=1/[\s^2^(Fo^2^)+(0.0337P)^2^+0.4035P] where P=(Fo^2^+2Fc^2^)/3'
_refine_ls_weighting_scheme      calc
_refine_ls_wR_factor_gt          0.0648
_refine_ls_wR_factor_ref         0.0667
_refine_special_details          ?
_olex2_refinement_description    
;
1. Fixed Uiso
 At 1.2 times of:
  All C(H) groups, All C(H,H) groups, All C(H,H,H,H) groups
 At 1.5 times of:
  All C(H,H,H) groups
2. Restrained distances
 C14-C15 \\sim C14-C15A
 with sigma of 0.02
 C15-C16 \\sim C15A-C16A
 with sigma of 0.02
 C15-C17 \\sim C15A-C17A
 with sigma of 0.04
 C16-C17 \\sim C16A-C17A
 with sigma of 0.02
 C14-C16 \\sim C14-C16A
 with sigma of 0.04
3. Others
 Sof(H14C)=Sof(H14D)=Sof(C17A)=Sof(H17D)=Sof(H17E)=Sof(H17F)=Sof(C16A)=
 Sof(H16C)=Sof(H16D)=Sof(C15A)=Sof(H15C)=Sof(H15D)=1-FVAR(1)
 Sof(H14A)=Sof(H14B)=Sof(C15)=Sof(H15A)=Sof(H15B)=Sof(C16)=Sof(H16A)=Sof(H16B)=
 Sof(C17)=Sof(H17A)=Sof(H17B)=Sof(H17C)=FVAR(1)
4.a Secondary CH2 refined with riding coordinates:
 C10(H10A,H10B), C6(H6A,H6B), C11(H11A,H11B), C7(H7A,H7B), C12(H12A,H12B),
 C14(H14A,H14B), C14(H14C,H14D), C8(H8A,H8B), C15(H15A,H15B), C16(H16A,H16B),
 C16A(H16C,H16D), C15A(H15C,H15D)
4.b Aromatic/amide H refined with riding coordinates:
 C4(H4)
4.c Idealised Me refined as rotating group:
 C9(H9A,H9B,H9C), C13(H13A,H13B,H13C), C17(H17A,H17B,H17C), C17A(H17D,H17E,H17F)
;
_atom_sites_solution_hydrogens   geom
_atom_sites_solution_primary     dual
_atom_sites_solution_secondary   ?
loop_
_atom_site_label
_atom_site_type_symbol
_atom_site_fract_x
_atom_site_fract_y
_atom_site_fract_z
_atom_site_U_iso_or_equiv
_atom_site_adp_type
_atom_site_occupancy
_atom_site_site_symmetry_order
_atom_site_calc_flag
_atom_site_refinement_flags_posn
_atom_site_refinement_flags_adp
_atom_site_refinement_flags_occupancy
_atom_site_disorder_assembly
_atom_site_disorder_group
Br1 Br 0.66977(2) 0.94868(2) 0.34119(2) 0.03423(7) Uani 1 1 d . . . . .
S1 S 0.56765(4) 0.71327(4) 0.09281(4) 0.02178(9) Uani 1 1 d . . . . .
Si1 Si 0.68161(4) 0.42641(4) 0.24750(4) 0.01927(10) Uani 1 1 d . . . . .
O1 O 0.56666(19) 1.09035(14) 0.08238(15) 0.0507(4) Uani 1 1 d . . . . .
C10 C 0.70371(16) 0.36702(15) 0.42430(15) 0.0211(3) Uani 1 1 d . . . . .
H10A H 0.787175 0.401953 0.437705 0.025 Uiso 1 1 calc R U . . .
H10B H 0.612988 0.406866 0.479600 0.025 Uiso 1 1 calc R U . . .
C5 C 0.64322(16) 0.61337(15) 0.22362(15) 0.0204(3) Uani 1 1 d . . . . .
C3 C 0.63906(17) 0.82673(16) 0.24995(15) 0.0224(3) Uani 1 1 d . . . . .
C6 C 0.52254(17) 0.37255(16) 0.20994(15) 0.0231(3) Uani 1 1 d . . . . .
H6A H 0.504220 0.421620 0.121474 0.028 Uiso 1 1 calc R U . . .
H6B H 0.551527 0.277031 0.205784 0.028 Uiso 1 1 calc R U . . .
C4 C 0.67428(17) 0.68970(15) 0.29930(15) 0.0222(3) Uani 1 1 d . . . . .
H4 H 0.715431 0.653434 0.377165 0.027 Uiso 1 1 calc R U . . .
C2 C 0.58017(17) 0.85872(16) 0.13557(15) 0.0222(3) Uani 1 1 d . . . . .
C1 C 0.53959(19) 0.99217(16) 0.05836(16) 0.0274(3) Uani 1 1 d . . . . .
C11 C 0.73182(18) 0.21587(16) 0.47552(16) 0.0249(3) Uani 1 1 d . . . . .
H11A H 0.643044 0.181144 0.474398 0.030 Uiso 1 1 calc R U . . .
H11B H 0.815820 0.173436 0.415489 0.030 Uiso 1 1 calc R U . . .
C7 C 0.37800(18) 0.39289(19) 0.30745(17) 0.0296(4) Uani 1 1 d . . . . .
H7A H 0.396239 0.346813 0.396774 0.036 Uiso 1 1 calc R U . . .
H7B H 0.345506 0.488857 0.308721 0.036 Uiso 1 1 calc R U . . .
C12 C 0.7665(2) 0.17811(18) 0.61447(17) 0.0308(4) Uani 1 1 d . . . . .
H12A H 0.684148 0.223270 0.673871 0.037 Uiso 1 1 calc R U . . .
H12B H 0.857407 0.209903 0.614879 0.037 Uiso 1 1 calc R U . . .
C14 C 0.85181(19) 0.3799(2) 0.12374(18) 0.0328(4) Uani 1 1 d D . . . .
H14A H 0.831326 0.426536 0.035195 0.039 Uiso 0.804(5) 1 calc R U P A 1
H14B H 0.932997 0.415490 0.140587 0.039 Uiso 0.804(5) 1 calc R U P A 1
H14C H 0.917568 0.443603 0.115074 0.039 Uiso 0.196(5) 1 calc R U P A 2
H14D H 0.904289 0.291436 0.162236 0.039 Uiso 0.196(5) 1 calc R U P A 2
C8 C 0.25436(19) 0.3421(2) 0.2756(2) 0.0374(4) Uani 1 1 d . . . . .
H8A H 0.289151 0.247593 0.268726 0.045 Uiso 1 1 calc R U . . .
H8B H 0.231694 0.392285 0.188760 0.045 Uiso 1 1 calc R U . . .
C9 C 0.1134(2) 0.3546(3) 0.3774(2) 0.0483(5) Uani 1 1 d . . . . .
H9A H 0.040279 0.315328 0.354181 0.073 Uiso 1 1 calc R U . . .
H9B H 0.073402 0.448663 0.379499 0.073 Uiso 1 1 calc R U . . .
H9C H 0.135491 0.307979 0.464408 0.073 Uiso 1 1 calc R U . . .
C13 C 0.7887(3) 0.0286(2) 0.6673(2) 0.0475(5) Uani 1 1 d . . . . .
H13A H 0.872319 -0.016505 0.610572 0.071 Uiso 1 1 calc R U . . .
H13B H 0.698677 -0.003404 0.667959 0.071 Uiso 1 1 calc R U . . .
H13C H 0.809480 0.009676 0.757113 0.071 Uiso 1 1 calc R U . . .
C15 C 0.9079(2) 0.2367(2) 0.1186(2) 0.0301(6) Uani 0.804(5) 1 d D . P A 1
H15A H 0.822017 0.193897 0.127764 0.036 Uiso 0.804(5) 1 calc R U P A 1
H15B H 0.957610 0.194409 0.195306 0.036 Uiso 0.804(5) 1 calc R U P A 1
C16 C 1.0165(3) 0.2086(3) -0.0071(2) 0.0356(6) Uani 0.804(5) 1 d D . P A 1
H16A H 1.096545 0.260012 -0.022733 0.043 Uiso 0.804(5) 1 calc R U P A 1
H16B H 1.062382 0.113200 0.006378 0.043 Uiso 0.804(5) 1 calc R U P A 1
C17 C 0.9436(3) 0.2440(4) -0.1284(3) 0.0540(9) Uani 0.804(5) 1 d D . P A 1
H17A H 1.015867 0.216083 -0.203337 0.081 Uiso 0.804(5) 1 calc R U P A 1
H17B H 0.908378 0.340214 -0.148700 0.081 Uiso 0.804(5) 1 calc R U P A 1
H17C H 0.859576 0.198481 -0.111402 0.081 Uiso 0.804(5) 1 calc R U P A 1
C17A C 0.9762(18) 0.1508(14) -0.0498(15) 0.068(5) Uani 0.196(5) 1 d D . P A 2
H17D H 1.049641 0.108263 -0.115791 0.103 Uiso 0.196(5) 1 calc R U P A 2
H17E H 0.877827 0.135461 -0.051117 0.103 Uiso 0.196(5) 1 calc R U P A 2
H17F H 1.001894 0.113017 0.037778 0.103 Uiso 0.196(5) 1 calc R U P A 2
C16A C 0.9751(13) 0.2983(13) -0.0810(13) 0.053(4) Uani 0.196(5) 1 d D . P A 2
H16C H 0.975257 0.332009 -0.176387 0.063 Uiso 0.196(5) 1 calc R U P A 2
H16D H 1.066217 0.314502 -0.060372 0.063 Uiso 0.196(5) 1 calc R U P A 2
C15A C 0.8381(11) 0.3749(12) -0.0017(9) 0.043(3) Uani 0.196(5) 1 d D . P A 2
H15C H 0.816107 0.466986 -0.051453 0.052 Uiso 0.196(5) 1 calc R U P A 2
H15D H 0.752112 0.333190 0.004703 0.052 Uiso 0.196(5) 1 calc R U P A 2

loop_
_atom_site_aniso_label
_atom_site_aniso_U_11
_atom_site_aniso_U_22
_atom_site_aniso_U_33
_atom_site_aniso_U_23
_atom_site_aniso_U_13
_atom_site_aniso_U_12
Br1 0.05892(13) 0.02249(10) 0.02973(10) -0.00832(7) -0.01995(8) -0.00952(8)
S1 0.0327(2) 0.01627(19) 0.01951(18) -0.00402(14) -0.00852(15) -0.00645(14)
Si1 0.0221(2) 0.0168(2) 0.0202(2) -0.00529(16) -0.00482(16) -0.00348(15)
O1 0.0993(12) 0.0196(7) 0.0492(8) 0.0000(6) -0.0480(8) -0.0164(7)
C10 0.0217(7) 0.0197(8) 0.0231(7) -0.0056(6) -0.0061(6) -0.0030(6)
C5 0.0235(7) 0.0193(7) 0.0186(7) -0.0030(6) -0.0034(6) -0.0056(6)
C3 0.0290(8) 0.0208(8) 0.0201(7) -0.0068(6) -0.0031(6) -0.0083(6)
C6 0.0284(8) 0.0202(8) 0.0239(8) -0.0070(6) -0.0068(6) -0.0059(6)
C4 0.0278(8) 0.0207(8) 0.0196(7) -0.0043(6) -0.0058(6) -0.0053(6)
C2 0.0310(8) 0.0191(8) 0.0198(7) -0.0065(6) -0.0052(6) -0.0076(6)
C1 0.0416(9) 0.0190(8) 0.0240(8) -0.0034(6) -0.0105(7) -0.0067(7)
C11 0.0303(8) 0.0207(8) 0.0242(8) -0.0042(6) -0.0065(6) -0.0038(6)
C7 0.0274(8) 0.0377(10) 0.0279(8) -0.0119(7) -0.0048(7) -0.0088(7)
C12 0.0360(9) 0.0288(9) 0.0262(8) -0.0007(7) -0.0097(7) -0.0038(7)
C14 0.0277(8) 0.0396(10) 0.0332(9) -0.0154(8) -0.0016(7) -0.0054(7)
C8 0.0296(9) 0.0440(11) 0.0447(11) -0.0161(9) -0.0071(8) -0.0109(8)
C9 0.0278(9) 0.0750(17) 0.0475(12) -0.0150(11) -0.0066(8) -0.0169(10)
C13 0.0615(13) 0.0345(11) 0.0372(11) 0.0059(9) -0.0134(9) 0.0007(9)
C15 0.0313(11) 0.0249(11) 0.0293(11) -0.0066(9) 0.0013(9) -0.0006(8)
C16 0.0291(11) 0.0433(15) 0.0336(13) -0.0167(12) 0.0014(9) -0.0025(10)
C17 0.0479(16) 0.081(3) 0.0389(16) -0.0320(18) -0.0061(13) -0.0037(15)
C17A 0.083(10) 0.074(11) 0.054(8) -0.041(8) 0.017(7) -0.026(8)
C16A 0.039(6) 0.075(10) 0.040(7) -0.028(7) 0.016(5) -0.007(6)
C15A 0.044(6) 0.055(7) 0.028(5) -0.011(5) -0.003(4) -0.005(5)

_geom_special_details            
;
 All esds (except the esd in the dihedral angle between two l.s. planes)
 are estimated using the full covariance matrix.  The cell esds are taken
 into account individually in the estimation of esds in distances, angles
 and torsion angles; correlations between esds in cell parameters are only
 used when they are defined by crystal symmetry.  An approximate (isotropic)
 treatment of cell esds is used for estimating esds involving l.s. planes.
;
loop_
_geom_bond_atom_site_label_1
_geom_bond_atom_site_label_2
_geom_bond_distance
_geom_bond_site_symmetry_2
_geom_bond_publ_flag
Br1 C3 1.8837(15) . ?
S1 C5 1.7161(16) . ?
S1 C2 1.7331(15) . ?
Si1 C10 1.8738(16) . ?
Si1 C5 1.8870(16) . ?
Si1 C6 1.8665(15) . ?
Si1 C14 1.8829(17) . ?
O1 C1 1.214(2) . ?
C10 H10A 0.9900 . ?
C10 H10B 0.9900 . ?
C10 C11 1.540(2) . ?
C5 C4 1.375(2) . ?
C3 C4 1.405(2) . ?
C3 C2 1.382(2) . ?
C6 H6A 0.9900 . ?
C6 H6B 0.9900 . ?
C6 C7 1.523(2) . ?
C4 H4 0.9500 . ?
C2 C1 1.466(2) . ?
C1 C1 1.539(3) 2_675 ?
C11 H11A 0.9900 . ?
C11 H11B 0.9900 . ?
C11 C12 1.521(2) . ?
C7 H7A 0.9900 . ?
C7 H7B 0.9900 . ?
C7 C8 1.516(2) . ?
C12 H12A 0.9900 . ?
C12 H12B 0.9900 . ?
C12 C13 1.527(3) . ?
C14 H14A 0.9900 . ?
C14 H14B 0.9900 . ?
C14 H14C 0.9900 . ?
C14 H14D 0.9900 . ?
C14 C15 1.491(3) . ?
C14 C15A 1.378(9) . ?
C8 H8A 0.9900 . ?
C8 H8B 0.9900 . ?
C8 C9 1.517(3) . ?
C9 H9A 0.9800 . ?
C9 H9B 0.9800 . ?
C9 H9C 0.9800 . ?
C13 H13A 0.9800 . ?
C13 H13B 0.9800 . ?
C13 H13C 0.9800 . ?
C15 H15A 0.9900 . ?
C15 H15B 0.9900 . ?
C15 C16 1.535(3) . ?
C16 H16A 0.9900 . ?
C16 H16B 0.9900 . ?
C16 C17 1.520(4) . ?
C17 H17A 0.9800 . ?
C17 H17B 0.9800 . ?
C17 H17C 0.9800 . ?
C17A H17D 0.9800 . ?
C17A H17E 0.9800 . ?
C17A H17F 0.9800 . ?
C17A C16A 1.511(14) . ?
C16A H16C 0.9900 . ?
C16A H16D 0.9900 . ?
C16A C15A 1.545(11) . ?
C15A H15C 0.9900 . ?
C15A H15D 0.9900 . ?

loop_
_geom_angle_atom_site_label_1
_geom_angle_atom_site_label_2
_geom_angle_atom_site_label_3
_geom_angle
_geom_angle_site_symmetry_1
_geom_angle_site_symmetry_3
_geom_angle_publ_flag
C5 S1 C2 93.64(7) . . ?
C10 Si1 C5 104.71(7) . . ?
C10 Si1 C14 115.08(8) . . ?
C6 Si1 C10 112.51(7) . . ?
C6 Si1 C5 108.95(7) . . ?
C6 Si1 C14 108.74(7) . . ?
C14 Si1 C5 106.47(8) . . ?
Si1 C10 H10A 108.0 . . ?
Si1 C10 H10B 108.0 . . ?
H10A C10 H10B 107.3 . . ?
C11 C10 Si1 117.07(11) . . ?
C11 C10 H10A 108.0 . . ?
C11 C10 H10B 108.0 . . ?
S1 C5 Si1 122.16(9) . . ?
C4 C5 S1 110.11(12) . . ?
C4 C5 Si1 127.68(12) . . ?
C4 C3 Br1 119.92(12) . . ?
C2 C3 Br1 125.83(12) . . ?
C2 C3 C4 114.24(14) . . ?
Si1 C6 H6A 108.4 . . ?
Si1 C6 H6B 108.4 . . ?
H6A C6 H6B 107.4 . . ?
C7 C6 Si1 115.66(11) . . ?
C7 C6 H6A 108.4 . . ?
C7 C6 H6B 108.4 . . ?
C5 C4 C3 113.25(14) . . ?
C5 C4 H4 123.4 . . ?
C3 C4 H4 123.4 . . ?
C3 C2 S1 108.74(12) . . ?
C3 C2 C1 126.62(14) . . ?
C1 C2 S1 124.60(12) . . ?
O1 C1 C2 122.68(15) . . ?
O1 C1 C1 118.89(19) . 2_675 ?
C2 C1 C1 118.43(17) . 2_675 ?
C10 C11 H11A 109.1 . . ?
C10 C11 H11B 109.1 . . ?
H11A C11 H11B 107.8 . . ?
C12 C11 C10 112.67(13) . . ?
C12 C11 H11A 109.1 . . ?
C12 C11 H11B 109.1 . . ?
C6 C7 H7A 108.9 . . ?
C6 C7 H7B 108.9 . . ?
H7A C7 H7B 107.7 . . ?
C8 C7 C6 113.52(14) . . ?
C8 C7 H7A 108.9 . . ?
C8 C7 H7B 108.9 . . ?
C11 C12 H12A 109.1 . . ?
C11 C12 H12B 109.1 . . ?
C11 C12 C13 112.71(16) . . ?
H12A C12 H12B 107.8 . . ?
C13 C12 H12A 109.1 . . ?
C13 C12 H12B 109.1 . . ?
Si1 C14 H14A 107.7 . . ?
Si1 C14 H14B 107.7 . . ?
Si1 C14 H14C 107.3 . . ?
Si1 C14 H14D 107.3 . . ?
H14A C14 H14B 107.1 . . ?
H14C C14 H14D 106.9 . . ?
C15 C14 Si1 118.52(14) . . ?
C15 C14 H14A 107.7 . . ?
C15 C14 H14B 107.7 . . ?
C15A C14 Si1 120.0(4) . . ?
C15A C14 H14C 107.3 . . ?
C15A C14 H14D 107.3 . . ?
C7 C8 H8A 108.9 . . ?
C7 C8 H8B 108.9 . . ?
C7 C8 C9 113.46(16) . . ?
H8A C8 H8B 107.7 . . ?
C9 C8 H8A 108.9 . . ?
C9 C8 H8B 108.9 . . ?
C8 C9 H9A 109.5 . . ?
C8 C9 H9B 109.5 . . ?
C8 C9 H9C 109.5 . . ?
H9A C9 H9B 109.5 . . ?
H9A C9 H9C 109.5 . . ?
H9B C9 H9C 109.5 . . ?
C12 C13 H13A 109.5 . . ?
C12 C13 H13B 109.5 . . ?
C12 C13 H13C 109.5 . . ?
H13A C13 H13B 109.5 . . ?
H13A C13 H13C 109.5 . . ?
H13B C13 H13C 109.5 . . ?
C14 C15 H15A 108.5 . . ?
C14 C15 H15B 108.5 . . ?
C14 C15 C16 115.24(19) . . ?
H15A C15 H15B 107.5 . . ?
C16 C15 H15A 108.5 . . ?
C16 C15 H15B 108.5 . . ?
C15 C16 H16A 108.9 . . ?
C15 C16 H16B 108.9 . . ?
H16A C16 H16B 107.7 . . ?
C17 C16 C15 113.3(2) . . ?
C17 C16 H16A 108.9 . . ?
C17 C16 H16B 108.9 . . ?
C16 C17 H17A 109.5 . . ?
C16 C17 H17B 109.5 . . ?
C16 C17 H17C 109.5 . . ?
H17A C17 H17B 109.5 . . ?
H17A C17 H17C 109.5 . . ?
H17B C17 H17C 109.5 . . ?
H17D C17A H17E 109.5 . . ?
H17D C17A H17F 109.5 . . ?
H17E C17A H17F 109.5 . . ?
C16A C17A H17D 109.5 . . ?
C16A C17A H17E 109.5 . . ?
C16A C17A H17F 109.5 . . ?
C17A C16A H16C 109.3 . . ?
C17A C16A H16D 109.3 . . ?
C17A C16A C15A 111.7(9) . . ?
H16C C16A H16D 107.9 . . ?
C15A C16A H16C 109.3 . . ?
C15A C16A H16D 109.3 . . ?
C14 C15A C16A 115.4(9) . . ?
C14 C15A H15C 108.4 . . ?
C14 C15A H15D 108.4 . . ?
C16A C15A H15C 108.4 . . ?
C16A C15A H15D 108.4 . . ?
H15C C15A H15D 107.5 . . ?

loop_
_geom_torsion_atom_site_label_1
_geom_torsion_atom_site_label_2
_geom_torsion_atom_site_label_3
_geom_torsion_atom_site_label_4
_geom_torsion
_geom_torsion_site_symmetry_1
_geom_torsion_site_symmetry_2
_geom_torsion_site_symmetry_3
_geom_torsion_site_symmetry_4
_geom_torsion_publ_flag
Br1 C3 C4 C5 178.81(11) . . . . ?
Br1 C3 C2 S1 -177.84(9) . . . . ?
Br1 C3 C2 C1 4.4(2) . . . . ?
S1 C5 C4 C3 -0.92(17) . . . . ?
S1 C2 C1 O1 -170.71(16) . . . . ?
S1 C2 C1 C1 8.9(3) . . . 2_675 ?
Si1 C10 C11 C12 173.07(11) . . . . ?
Si1 C5 C4 C3 176.49(11) . . . . ?
Si1 C6 C7 C8 -177.52(13) . . . . ?
Si1 C14 C15 C16 163.22(15) . . . . ?
Si1 C14 C15A C16A -163.0(7) . . . . ?
C10 Si1 C5 S1 -162.51(9) . . . . ?
C10 Si1 C5 C4 20.36(15) . . . . ?
C10 Si1 C6 C7 46.71(15) . . . . ?
C10 Si1 C14 C15 65.19(17) . . . . ?
C10 Si1 C14 C15A 157.1(6) . . . . ?
C10 C11 C12 C13 177.89(15) . . . . ?
C5 S1 C2 C3 -1.15(12) . . . . ?
C5 S1 C2 C1 176.66(14) . . . . ?
C5 Si1 C10 C11 178.18(11) . . . . ?
C5 Si1 C6 C7 -68.94(14) . . . . ?
C5 Si1 C14 C15 -179.30(15) . . . . ?
C5 Si1 C14 C15A -87.4(6) . . . . ?
C3 C2 C1 O1 6.7(3) . . . . ?
C3 C2 C1 C1 -173.71(18) . . . 2_675 ?
C6 Si1 C10 C11 59.99(13) . . . . ?
C6 Si1 C5 S1 -41.93(11) . . . . ?
C6 Si1 C5 C4 140.94(14) . . . . ?
C6 Si1 C14 C15 -62.04(17) . . . . ?
C6 Si1 C14 C15A 29.8(6) . . . . ?
C6 C7 C8 C9 176.41(18) . . . . ?
C4 C3 C2 S1 0.83(17) . . . . ?
C4 C3 C2 C1 -176.93(15) . . . . ?
C2 S1 C5 Si1 -176.39(9) . . . . ?
C2 S1 C5 C4 1.19(12) . . . . ?
C2 C3 C4 C5 0.1(2) . . . . ?
C14 Si1 C10 C11 -65.31(13) . . . . ?
C14 Si1 C5 S1 75.18(11) . . . . ?
C14 Si1 C5 C4 -101.95(15) . . . . ?
C14 Si1 C6 C7 175.40(13) . . . . ?
C14 C15 C16 C17 -69.9(3) . . . . ?
C17A C16A C15A C14 84.2(15) . . . . ?

_shelx_res_file                  
;
TITL exp_903_a.res in P-1
    exp_903.res
    created by SHELXL-2018/3 at 18:45:28 on 14-Jun-2023
REM Old TITL exp_903 in P-1
REM SHELXT solution in P-1: R1 0.170, Rweak 0.014, Alpha 0.054
REM <I/s> 0.000 for 0 systematic absences, Orientation as input
REM Formula found by SHELXT: C17 O Si S Br
CELL 0.71073 9.4163 10.5452 10.6006 76.484 77.312 76.71
ZERR 1 0.0004 0.0005 0.0005 0.004 0.004 0.004
LATT 1
SFAC C H Br O S Si
UNIT 34 56 2 2 2 2
SADI C14 C15 C14 C15A
SADI C15 C16 C15A C16A
SADI 0.04 C15 C17 C15A C17A
SADI C16 C17 C16A C17A
SADI 0.04 C14 C16 C14 C16A

L.S. 4
PLAN  10
SIZE 0.15 0.2 0.3
TEMP -150
CONF
BOND
list 4
MORE -1
BOND $H
fmap 2
acta
REM <olex2.extras>
REM <HklSrc "%.\\exp_903.hkl">
REM </olex2.extras>

WGHT    0.033700    0.403500
FVAR       0.48469   0.80353
BR1   3    0.669770    0.948685    0.341195    11.00000    0.05892    0.02249 =
         0.02973   -0.00832   -0.01995   -0.00952
S1    5    0.567648    0.713269    0.092812    11.00000    0.03267    0.01627 =
         0.01951   -0.00402   -0.00852   -0.00645
SI1   6    0.681615    0.426412    0.247497    11.00000    0.02213    0.01676 =
         0.02024   -0.00529   -0.00482   -0.00348
O1    4    0.566658    1.090345    0.082385    11.00000    0.09930    0.01957 =
         0.04919    0.00005   -0.04801   -0.01638
C10   1    0.703714    0.367024    0.424301    11.00000    0.02172    0.01970 =
         0.02308   -0.00561   -0.00611   -0.00298
AFIX  23
H10A  2    0.787175    0.401953    0.437705    11.00000   -1.20000
H10B  2    0.612988    0.406866    0.479600    11.00000   -1.20000
AFIX   0
C5    1    0.643216    0.613368    0.223619    11.00000    0.02351    0.01934 =
         0.01862   -0.00301   -0.00340   -0.00556
C3    1    0.639063    0.826734    0.249946    11.00000    0.02902    0.02075 =
         0.02012   -0.00681   -0.00313   -0.00829
C6    1    0.522538    0.372551    0.209937    11.00000    0.02839    0.02023 =
         0.02385   -0.00704   -0.00680   -0.00592
AFIX  23
H6A   2    0.504220    0.421620    0.121474    11.00000   -1.20000
H6B   2    0.551527    0.277031    0.205784    11.00000   -1.20000
AFIX   0
C4    1    0.674280    0.689704    0.299302    11.00000    0.02778    0.02068 =
         0.01962   -0.00434   -0.00580   -0.00526
AFIX  43
H4    2    0.715431    0.653434    0.377165    11.00000   -1.20000
AFIX   0
C2    1    0.580171    0.858723    0.135568    11.00000    0.03099    0.01915 =
         0.01979   -0.00651   -0.00523   -0.00756
C1    1    0.539591    0.992175    0.058355    11.00000    0.04158    0.01901 =
         0.02400   -0.00343   -0.01050   -0.00671
C11   1    0.731816    0.215871    0.475516    11.00000    0.03025    0.02065 =
         0.02419   -0.00416   -0.00645   -0.00384
AFIX  23
H11A  2    0.643044    0.181144    0.474398    11.00000   -1.20000
H11B  2    0.815820    0.173436    0.415489    11.00000   -1.20000
AFIX   0
C7    1    0.378002    0.392890    0.307455    11.00000    0.02737    0.03768 =
         0.02793   -0.01188   -0.00479   -0.00882
AFIX  23
H7A   2    0.396239    0.346813    0.396774    11.00000   -1.20000
H7B   2    0.345506    0.488857    0.308721    11.00000   -1.20000
AFIX   0
C12   1    0.766462    0.178107    0.614474    11.00000    0.03599    0.02877 =
         0.02618   -0.00074   -0.00973   -0.00378
AFIX  23
H12A  2    0.684148    0.223270    0.673871    11.00000   -1.20000
H12B  2    0.857407    0.209903    0.614879    11.00000   -1.20000
AFIX   0
C14   1    0.851806    0.379927    0.123741    11.00000    0.02769    0.03962 =
         0.03323   -0.01544   -0.00162   -0.00543
PART 1
AFIX  23
H14A  2    0.831326    0.426536    0.035195    21.00000   -1.20000
H14B  2    0.932997    0.415490    0.140587    21.00000   -1.20000
AFIX  23
PART 2
H14C  2    0.917568    0.443603    0.115074   -21.00000   -1.20000
H14D  2    0.904289    0.291436    0.162236   -21.00000   -1.20000
AFIX   0
PART 0
C8    1    0.254362    0.342137    0.275634    11.00000    0.02957    0.04403 =
         0.04467   -0.01605   -0.00714   -0.01090
AFIX  23
H8A   2    0.289151    0.247593    0.268726    11.00000   -1.20000
H8B   2    0.231694    0.392285    0.188760    11.00000   -1.20000
AFIX   0
C9    1    0.113415    0.354632    0.377436    11.00000    0.02782    0.07495 =
         0.04750   -0.01503   -0.00658   -0.01686
AFIX 137
H9A   2    0.040279    0.315328    0.354181    11.00000   -1.50000
H9B   2    0.073402    0.448663    0.379499    11.00000   -1.50000
H9C   2    0.135491    0.307979    0.464408    11.00000   -1.50000
AFIX   0
C13   1    0.788727    0.028586    0.667253    11.00000    0.06152    0.03447 =
         0.03720    0.00589   -0.01343    0.00073
AFIX 137
H13A  2    0.872319   -0.016505    0.610572    11.00000   -1.50000
H13B  2    0.698677   -0.003404    0.667959    11.00000   -1.50000
H13C  2    0.809480    0.009676    0.757113    11.00000   -1.50000
AFIX   0
PART 1
C15   1    0.907912    0.236683    0.118635    21.00000    0.03130    0.02488 =
         0.02932   -0.00662    0.00132   -0.00057
AFIX  23
H15A  2    0.822017    0.193897    0.127764    21.00000   -1.20000
H15B  2    0.957610    0.194409    0.195306    21.00000   -1.20000
AFIX   0
C16   1    1.016482    0.208643   -0.007071    21.00000    0.02909    0.04329 =
         0.03356   -0.01669    0.00142   -0.00247
AFIX  23
H16A  2    1.096545    0.260012   -0.022733    21.00000   -1.20000
H16B  2    1.062382    0.113200    0.006378    21.00000   -1.20000
AFIX   0
C17   1    0.943603    0.243995   -0.128403    21.00000    0.04793    0.08079 =
         0.03893   -0.03203   -0.00611   -0.00367
AFIX 137
H17A  2    1.015867    0.216083   -0.203337    21.00000   -1.50000
H17B  2    0.908378    0.340214   -0.148700    21.00000   -1.50000
H17C  2    0.859576    0.198481   -0.111402    21.00000   -1.50000
AFIX   0
PART 2
C17A  1    0.976214    0.150807   -0.049792   -21.00000    0.08328    0.07395 =
         0.05405   -0.04052    0.01664   -0.02573
AFIX 137
H17D  2    1.049641    0.108263   -0.115791   -21.00000   -1.50000
H17E  2    0.877827    0.135461   -0.051117   -21.00000   -1.50000
H17F  2    1.001894    0.113017    0.037778   -21.00000   -1.50000
AFIX   0
C16A  1    0.975109    0.298331   -0.081011   -21.00000    0.03943    0.07504 =
         0.04005   -0.02800    0.01565   -0.00698
AFIX  23
H16C  2    0.975257    0.332009   -0.176387   -21.00000   -1.20000
H16D  2    1.066217    0.314502   -0.060372   -21.00000   -1.20000
AFIX   0
C15A  1    0.838119    0.374923   -0.001658   -21.00000    0.04370    0.05461 =
         0.02832   -0.01090   -0.00252   -0.00495
AFIX  23
H15C  2    0.816107    0.466986   -0.051453   -21.00000   -1.20000
H15D  2    0.752112    0.333190    0.004703   -21.00000   -1.20000
AFIX   0
HKLF 4


REM  exp_903_a.res in P-1
REM wR2 = 0.0667, GooF = S = 1.024, Restrained GooF = 1.028 for all data
REM R1 = 0.0254 for 3861 Fo > 4sig(Fo) and 0.0292 for all 4223 data
REM 222 parameters refined using 5 restraints

END

WGHT      0.0337      0.4035

REM Highest difference peak  0.401,  deepest hole -0.355,  1-sigma level  0.053
Q1    1   0.6886  0.3923  0.3375  11.00000  0.05    0.40
Q2    1   0.5798  0.7943  0.0978  11.00000  0.05    0.36
Q3    1   0.6456  0.8775  0.3374  11.00000  0.05    0.36
Q4    1   0.6680  0.5191  0.2362  11.00000  0.05    0.36
Q5    1   0.8465  0.3053  0.1616  11.00000  0.05    0.35
Q6    1   0.5806  0.9919  0.3171  11.00000  0.05    0.35
Q7    1   0.4801  1.0800  0.1188  11.00000  0.05    0.34
Q8    1   0.6058  0.6543  0.1560  11.00000  0.05    0.33
Q9    1   0.5958  0.8549  0.2001  11.00000  0.05    0.31
Q10   1   0.6552  0.6428  0.2665  11.00000  0.05    0.30
;
_shelx_res_checksum              76896
_shelx_hkl_file                  
;
  -1   0   0 1978.81   61.88
   1   0   0 1997.33   61.88
   1   0   0 1942.15   61.88
  -1   0   0 1985.95   61.87
  -1   0   0 1945.10   61.88
   1   0   0 1986.89   61.88
   1   0   0 1963.87   61.88
  -1   0   0 1995.30   61.88
  -2   0   0  324.98   10.21
   2   0   0  325.43   10.22
  -2   0   0  321.67   10.19
  -2   0   0  317.59   10.22
  -2   0   0  338.58   10.21
   2   0   0  315.05   10.22
   3   0   0 1326.29   41.05
  -3   0   0 1304.31   41.03
  -3   0   0 1298.09   41.00
   3   0   0 1267.98   41.04
   3   0   0 1309.74   41.04
  -3   0   0 1330.73   41.03
  -3   0   0 1319.38   41.05
   4   0   0  167.30    5.39
  -4   0   0  172.69    5.38
   4   0   0  167.47    5.39
  -4   0   0  165.80    5.32
  -4   0   0  165.69    5.40
  -4   0   0  164.90    5.37
  -5   0   0  172.59    5.51
  -5   0   0  175.01    5.58
  -5   0   0  174.79    5.63
   5   0   0  180.16    5.62
  -5   0   0  177.60    5.58
  -5   0   0  164.50    5.54
   5   0   0  168.06    5.60
  -6   0   0  140.42    4.42
  -6   0   0  132.68    4.35
  -6   0   0  134.64    4.46
  -6   0   0  137.12    4.50
  -6   0   0  130.26    4.44
  -6   0   0  133.29    4.44
   6   0   0  141.90    4.48
  -6   0   0  131.50    4.39
  -7   0   0    5.29    0.89
  -7   0   0    4.67    0.74
  -7   0   0    4.20    0.78
  -7   0   0    4.45    0.74
   7   0   0    4.77    0.79
  -7   0   0    4.01    0.76
  -7   0   0    4.37    0.58
  -7   0   0    4.01    0.64
  -8   0   0  105.82    3.65
  -8   0   0  100.93    3.60
  -8   0   0  104.44    3.54
  -8   0   0  105.23    3.46
  -9   0   0  138.29    4.58
  -9   0   0  144.19    4.81
 -10   0   0    7.34    1.24
 -11   0   0   14.40    1.46
 -11  -1   1   16.84    1.55
 -10  -1   1   11.04    1.28
  -9  -1   1   39.49    1.78
  -9  -1   1   38.18    1.45
  -8  -1   1   19.29    1.14
  -8  -1   1   17.75    0.83
  -8  -1   1   16.73    1.04
  -7  -1   1   49.72    1.83
  -7  -1   1   47.88    1.78
  -7  -1   1   46.15    1.83
  -7  -1   1   47.44    1.87
  -7  -1   1   46.15    1.64
  -7  -1   1   50.44    1.81
  -6  -1   1   92.50    3.12
  -6  -1   1   93.80    3.09
  -6  -1   1   91.36    3.14
  -6  -1   1   95.84    3.16
  -6  -1   1   89.68    3.00
  -6  -1   1   96.21    3.12
  -5  -1   1   85.60    2.85
  -5  -1   1   85.48    2.89
  -5  -1   1   85.95    2.79
  -5  -1   1   82.48    2.92
  -5  -1   1   86.55    2.89
  -5  -1   1   91.66    2.88
  -4  -1   1  140.61    4.65
  -4  -1   1  141.52    4.60
  -4  -1   1  152.89    4.69
  -4  -1   1  151.54    4.68
  -4  -1   1  151.40    4.68
  -4  -1   1  138.27    4.71
  -3  -1   1  534.01   16.91
  -3  -1   1  540.86   16.87
  -3  -1   1  532.33   16.93
   3   1  -1  538.56   16.93
  -3  -1   1  531.12   16.92
  -3  -1   1  548.15   16.92
   3   1  -1  553.67   16.93
  -3  -1   1  509.79   16.95
  -2  -1   1 2100.43   66.59
   2   1  -1 2141.32   66.61
  -2  -1   1 2106.75   66.61
   2   1  -1 2111.60   66.61
  -2  -1   1 2110.69   66.60
   2   1  -1 2144.50   66.60
  -2  -1   1 2162.81   66.60
  -1  -1   1    0.35    0.10
   1   1  -1    0.14    0.13
   1   1  -1    0.40    0.11
  -1  -1   1    0.00    0.12
   1   1  -1    0.25    0.09
   0  -1   1  253.87    7.98
  -1   1  -1  403.69   12.90
   1  -1   1  418.22   12.90
  -1   1  -1  411.76   12.88
   1  -1   1  408.32   12.88
   2  -1   1  177.16    5.66
  -2   1  -1  179.71    5.65
  -2   1  -1  173.41    5.65
   2  -1   1  181.07    5.64
  -3   1  -1  301.59    9.53
  -3   1  -1  302.67    9.54
  -3   1  -1  307.70    9.52
   3  -1   1  291.38    9.53
  -4   1  -1   50.27    1.70
  -4   1  -1   49.90    1.70
   4  -1   1   47.80    1.71
  -4   1  -1   50.41    1.75
   4  -1   1   50.17    1.74
   5  -1   1    4.88    0.61
  -5   1  -1    6.14    0.50
   5  -1   1    4.56    0.50
  -5   1  -1    5.91    0.53
  -5   1  -1    5.27    0.63
  -6   1  -1   76.88    2.59
  -6   1  -1   76.93    2.71
   6  -1   1   76.44    2.67
  -6   1  -1   76.66    2.63
  -7   1  -1    7.06    0.71
   7  -1   1    5.52    0.82
  -7   1  -1    5.04    0.78
  -8   1  -1   47.84    1.95
  -8   1  -1   49.51    1.85
   8  -1   1   54.40    2.04
  -8   1  -1   47.56    1.88
   9  -1   1   33.89    1.77
  -9   1  -1   36.78    1.75
  10  -1   1   49.55    2.27
 -10   1  -1   46.22    2.19
 -11   1  -1    1.05    1.41
 -10  -2   2   46.70    2.12
  -9  -2   2   20.25    1.36
  -8  -2   2   19.59    1.21
  -8  -2   2   18.13    0.79
  -8  -2   2   19.73    1.02
  -7  -2   2   33.84    1.62
  -7  -2   2   37.26    1.46
  -7  -2   2   33.74    1.38
  -7  -2   2   36.96    1.49
  -7  -2   2   33.47    1.54
  -7  -2   2   33.66    1.20
  -7  -2   2   35.66    1.47
  -6  -2   2  169.77    5.51
  -6  -2   2  178.34    5.63
  -6  -2   2  163.19    5.48
  -6  -2   2  167.66    5.56
  -6  -2   2  172.88    5.38
  -6  -2   2  170.42    5.54
  -6  -2   2  163.66    5.57
  -5  -2   2   51.18    1.79
  -5  -2   2   53.04    1.76
  -5  -2   2   55.08    1.85
  -5  -2   2   51.20    1.88
  -5  -2   2   49.82    1.64
  -5  -2   2   50.91    1.82
  -5  -2   2   49.75    1.88
  -4  -2   2   26.93    0.95
  -4  -2   2   25.42    0.90
  -4  -2   2   25.08    0.97
  -4  -2   2   26.67    1.03
  -4  -2   2   23.16    0.79
  -4  -2   2   24.69    0.97
   4   2  -2   24.87    0.96
   3   2  -2  133.53    4.30
  -3  -2   2  125.77    4.29
  -3  -2   2  127.49    4.34
  -3  -2   2  140.83    4.36
  -3  -2   2  140.95    4.31
  -3  -2   2  136.12    4.34
   3   2  -2  143.39    4.34
   2   2  -2  773.84   24.34
   2   2  -2  794.90   24.37
  -2  -2   2  771.16   24.37
  -2  -2   2  757.57   24.33
   2   2  -2  792.87   24.37
  -1  -2   2  170.96    5.50
  -1  -2   2  172.51    5.48
   1   2  -2  172.65    5.47
   1   2  -2  184.15    5.53
  -1  -2   2  177.26    5.49
   0  -2   2   98.02    3.08
   0   2  -2   95.02    3.06
   1  -2   2 1060.92   32.63
  -1   2  -2 1027.58   32.57
  -1   2  -2 1045.72   32.58
   2  -2   2  838.13   25.25
  -2   2  -2  789.59   25.19
  -2   2  -2  795.24   25.18
   3  -2   2   48.95    1.74
  -3   2  -2   48.65    1.70
  -3   2  -2   50.45    1.69
   3  -2   2   50.25    1.68
  -3   2  -2   48.66    1.67
  -4   2  -2  190.85    6.05
   4  -2   2  175.75    6.10
   4  -2   2  191.53    6.06
  -4   2  -2  191.73    6.07
  -4   2  -2  189.08    6.04
  -5   2  -2   66.38    2.20
  -5   2  -2   61.93    2.24
   5  -2   2   61.95    2.20
  -5   2  -2   62.99    2.20
   6  -2   2   41.15    1.84
  -6   2  -2   45.91    1.70
  -6   2  -2   47.79    1.72
  -6   2  -2   45.04    1.78
   6  -2   2   44.90    1.75
  -7   2  -2  208.83    6.74
   7  -2   2  210.59    6.83
  -7   2  -2  203.60    6.77
  -7   2  -2  211.29    6.85
   8  -2   2   68.10    2.61
   9  -2   2   57.08    2.40
  10  -2   2   96.05    3.63
  11  -2   2   37.94    2.19
 -11   2  -2   30.33    2.02
 -10  -3   3   36.58    1.91
  -9  -3   3    3.92    1.11
  -8  -3   3    2.18    0.96
  -7  -3   3   16.71    0.90
  -7  -3   3   19.14    1.13
  -7  -3   3   17.08    0.61
  -7  -3   3   20.61    1.02
  -7  -3   3   17.68    1.23
  -6  -3   3    0.67    0.52
  -6  -3   3   -0.23    0.59
  -6  -3   3    1.74    0.71
   6   3  -3   -0.35    0.74
  -6  -3   3    0.30    0.82
  -6  -3   3    1.03    0.81
  -6  -3   3    1.71    0.67
  -5  -3   3   98.86    3.68
  -5  -3   3  109.62    3.58
  -5  -3   3  107.28    3.66
   5   3  -3  108.51    3.67
  -5  -3   3  115.75    3.73
  -5  -3   3  118.72    3.62
   4   3  -3  129.54    4.06
  -4  -3   3  123.64    4.04
  -4  -3   3  124.57    4.13
   4   3  -3  122.70    4.10
   3   3  -3    0.26    0.45
  -3  -3   3    0.74    0.29
   3   3  -3    0.49    0.28
  -3  -3   3    0.58    0.40
   3   3  -3    0.89    0.37
   2   3  -3  587.89   18.24
   2   3  -3  567.40   18.18
  -2  -3   3  565.11   18.20
  -2  -3   3  577.18   18.16
   2   3  -3  609.25   18.23
   1   3  -3 1136.33   36.08
   1   3  -3 1151.32   36.13
  -1  -3   3 1179.41   36.11
   0   3  -3  509.63   16.33
   0  -3   3  536.95   16.37
  -1   3  -3  178.17    5.56
   1  -3   3  169.31    5.60
  -2   3  -3  514.00   16.40
  -2   3  -3  524.10   16.42
   2  -3   3  521.23   16.51
  -2   3  -3  535.97   16.46
   3  -3   3    1.36    0.50
  -3   3  -3    2.21    0.35
  -3   3  -3    1.63    0.38
   4  -3   3    2.51    0.64
   4  -3   3    2.55    0.46
  -4   3  -3    2.82    0.46
  -4   3  -3    4.29    0.52
   5  -3   3   12.51    0.95
   5  -3   3   11.32    0.80
  -5   3  -3   13.05    0.80
  -5   3  -3   12.19    0.74
  -5   3  -3   11.00    0.82
   6  -3   3   83.39    2.96
  -6   3  -3   85.08    2.91
  -6   3  -3   87.24    2.98
  -6   3  -3   83.73    2.93
  -7   3  -3  126.96    4.20
  -7   3  -3  122.86    4.11
   7  -3   3  116.85    4.19
   8  -3   3   48.21    2.10
   9  -3   3    3.29    1.27
  10  -3   3    1.00    1.47
  -7  -4   4    5.38    0.79
  -7  -4   4    3.24    1.04
  -6  -4   4    5.17    0.68
   6   4  -4    6.36    0.82
  -5  -4   4    4.51    0.55
   5   4  -4    3.18    0.58
   5   4  -4    3.69    0.68
  -5  -4   4    3.86    0.74
   4   4  -4   42.83    1.56
  -4  -4   4   44.50    1.52
  -4  -4   4   46.29    1.65
   4   4  -4   42.30    1.66
   3   4  -4  217.99    6.91
   3   4  -4  229.78    6.83
  -3  -4   4  212.18    6.78
  -3  -4   4  201.64    6.84
   3   4  -4  210.54    6.89
   2   4  -4   93.06    2.94
   2   4  -4   85.70    2.81
   2   4  -4   86.13    2.75
   2   4  -4   86.95    2.89
   1   4  -4  207.57    6.57
   1   4  -4  210.20    6.65
  -1  -4   4  206.18    6.64
   0  -4   4  706.65   22.25
   0   4  -4  705.29   22.18
   1  -4   4  248.08    8.16
  -1   4  -4  258.52    8.08
   2  -4   4    7.46    0.66
  -2   4  -4    5.71    0.55
   3  -4   4  332.24   10.20
  -3   4  -4  319.48   10.05
  -3   4  -4  308.18   10.01
  -3   4  -4  325.27   10.10
   4  -4   4   84.50    2.95
  -4   4  -4   81.52    2.81
  -4   4  -4   81.76    2.71
  -4   4  -4   82.45    2.78
  -5   4  -4   69.56    2.37
  -5   4  -4   67.35    2.28
   5  -4   4   60.72    2.54
   5  -4   4   64.98    2.37
  -6   4  -4  205.71    6.83
  -6   4  -4  216.97    6.92
   6  -4   4  216.57    6.95
  -7   4  -4   54.80    2.15
  -7   4  -4   61.85    2.30
   7  -4   4   57.01    2.30
   8  -4   4   98.98    3.64
   9  -4   4   88.45    3.42
  10  -4   4    0.29    1.53
  -7  -5   5    3.05    1.09
   6   5  -5   81.30    2.86
  -6  -5   5   75.34    2.83
   5   5  -5   45.80    1.70
   5   5  -5   45.13    1.83
  -5  -5   5   45.35    1.78
   4   5  -5  107.06    3.43
   4   5  -5   98.90    3.54
   3   5  -5  493.29   15.03
   3   5  -5  449.28   15.10
   3   5  -5  474.17   15.13
   2   5  -5   21.89    0.86
   2   5  -5   21.94    1.03
   2   5  -5   21.17    0.77
   1   5  -5  415.97   13.47
   1   5  -5  427.60   13.36
   0   5  -5  803.50   25.26
  -1   5  -5   42.05    1.49
   1  -5   5   39.53    1.64
  -2   5  -5   62.77    2.14
   2  -5   5   60.07    2.29
  -3   5  -5  126.15    4.09
   3  -5   5  119.80    4.25
  -4   5  -5    5.09    0.80
   4  -5   5    4.34    1.02
  -5   5  -5   12.99    0.91
   5  -5   5   11.45    1.00
  -6   5  -5  135.96    4.58
  -6   5  -5  150.34    4.72
   6  -5   5  137.01    4.75
   7  -5   5    1.13    1.14
  -7   5  -5   -0.02    0.82
   8  -5   5   86.55    3.32
   9  -5   5   94.56    3.67
   7   6  -6    5.68    1.22
   6   6  -6   15.02    1.26
   5   6  -6    7.33    1.06
   5   6  -6    8.00    0.79
   4   6  -6    7.65    0.99
   4   6  -6    8.10    0.71
   3   6  -6   76.23    3.01
   3   6  -6   91.43    2.87
   2   6  -6  119.23    3.71
   2   6  -6  111.51    3.63
   2   6  -6  111.45    3.85
   1   6  -6    2.32    0.45
   1   6  -6    2.55    0.77
   0   6  -6   96.05    3.05
   0   6  -6   86.31    3.16
  -1   6  -6   77.08    2.61
  -2   6  -6    9.48    0.79
   5  -6   6   -1.21    1.04
   6  -6   6   30.47    1.64
   7  -6   6   26.89    1.74
   8  -6   6    6.52    1.45
   5   7  -7    2.40    1.20
   5   7  -7    5.17    0.86
   4   7  -7    5.17    1.17
   4   7  -7    5.77    0.78
   3   7  -7    3.62    1.05
   3   7  -7    1.84    0.65
   2   7  -7  165.79    4.81
   2   7  -7  154.19    5.01
   1   7  -7  119.91    3.93
   1   7  -7  126.58    4.17
   0   7  -7    2.89    0.65
   0   7  -7    3.04    0.97
  -1   7  -7  104.77    3.43
  -1   7  -7   99.35    3.55
   5  -7   7    3.81    1.24
   6  -7   7   12.53    1.45
   3   8  -8    1.08    1.27
   2   8  -8   23.72    1.55
   2   8  -8   23.44    1.10
   1   8  -8   34.47    1.80
   0   8  -8   33.52    1.76
  -1   8  -8    1.21    1.13
  -2   8  -8    4.95    1.16
  -2   8  -9    1.85    1.30
  -1   8  -9    1.08    1.26
   0   8  -9    3.47    1.32
   1   8  -9    0.35    1.33
  -1   7  -8    2.05    1.06
   0   7  -8   80.61    2.81
   0   7  -8   71.48    2.51
   1   7  -8   86.57    3.19
   2   7  -8   19.73    0.94
   2   7  -8   18.05    1.44
   3   7  -8   61.36    2.09
   3   7  -8   53.60    2.41
   4   7  -8   38.40    1.94
   7  -6   7   11.03    1.42
   6  -6   7    1.72    1.14
  -2   6  -7    2.99    0.75
  -1   6  -7   20.25    0.99
   0   6  -7    9.72    0.98
   0   6  -7   10.21    0.69
   1   6  -7   14.79    1.10
   1   6  -7   15.07    0.72
   2   6  -7   53.68    2.18
   2   6  -7   52.67    1.82
   3   6  -7    4.43    0.98
   3   6  -7    7.74    0.66
   4   6  -7   59.59    2.40
   4   6  -7   61.64    2.14
   5   6  -7   74.60    2.91
   5   6  -7   76.99    2.67
   6   6  -7   13.15    1.35
   9  -5   6    2.72    1.48
   8  -5   6   41.11    2.07
   7  -5   6  235.12    7.77
   6  -5   6   97.60    3.46
   5  -5   6    2.98    1.19
   5  -5   6    5.51    0.94
   4  -5   6  287.48    9.40
  -3   5  -6   18.00    0.97
   3  -5   6   15.60    1.18
  -2   5  -6  149.08    4.86
   2  -5   6  151.25    5.02
  -1   5  -6  171.67    5.47
   1  -5   6  167.28    5.60
   0   5  -6    4.97    0.54
   0  -5   6    4.76    0.73
   1   5  -6  123.95    4.22
   1   5  -6  127.67    4.06
   2   5  -6  479.54   14.48
   2   5  -6  476.78   14.60
   2   5  -6  445.36   14.42
   3   5  -6   83.73    3.20
   3   5  -6   96.27    3.04
   4   5  -6   64.04    2.41
   4   5  -6   65.83    2.24
   5   5  -6  326.13   10.75
   5   5  -6  338.03   10.64
   6   5  -6   44.93    1.94
   7   5  -6   12.31    1.29
  10  -4   5   21.18    1.87
   9  -4   5    6.91    1.43
   8  -4   5   39.48    1.94
   7  -4   5  128.79    4.65
   7  -4   5  133.29    4.47
  -7   4  -5  127.55    4.44
   6  -4   5  127.78    4.55
   6  -4   5  127.62    4.40
  -6   4  -5  133.31    4.37
   5  -4   5   70.62    2.77
   5  -4   5   72.24    2.61
  -5   4  -5   77.36    2.59
  -4   4  -5  327.20   10.45
  -4   4  -5  331.64   10.42
   4  -4   5  320.98   10.56
  -3   4  -5   54.64    1.90
  -3   4  -5   51.28    1.80
   3  -4   5   56.45    2.03
   2  -4   5   83.32    2.84
  -2   4  -5   81.72    2.74
   1  -4   5  143.97    4.70
  -1   4  -5  143.73    4.62
   0   4  -5    3.18    0.40
   0  -4   5    4.02    0.54
  -1  -4   5   99.42    3.12
   1   4  -5   93.95    3.04
   1   4  -5   90.84    3.15
  -2  -4   5  299.14    9.22
   2   4  -5  294.33    9.33
   2   4  -5  278.94    9.16
   2   4  -5  307.09    9.31
   2   4  -5  303.08    9.21
   3   4  -5  115.40    3.66
   3   4  -5  109.17    3.77
  -3  -4   5  112.79    3.62
   4   4  -5   14.81    0.73
   4   4  -5   14.22    0.89
  -4  -4   5   13.94    0.70
   5   4  -5    9.22    0.87
  -5  -4   5    9.96    0.89
  -5  -4   5   10.06    0.69
  -6  -4   5    8.91    0.77
   6   4  -5    8.08    0.93
  -6  -4   5    8.94    1.04
  -7  -4   5    0.23    0.79
   7   4  -5   -1.13    0.94
  -7  -4   5   -0.87    1.11
  10  -3   4    1.55    1.40
   9  -3   4   17.53    1.47
   8  -3   4   69.32    2.68
   7  -3   4   -0.47    0.88
  -7   3  -4    0.17    0.77
  -7   3  -4    1.75    0.89
   6  -3   4  350.11   11.35
   6  -3   4  366.93   11.26
  -6   3  -4  342.17   11.20
  -6   3  -4  353.67   11.24
  -6   3  -4  346.58   11.17
   5  -3   4  380.38   12.47
  -5   3  -4  394.65   12.39
   5  -3   4  402.59   12.41
  -5   3  -4  381.58   12.33
   4  -3   4  102.77    3.32
  -4   3  -4   97.78    3.21
  -4   3  -4   93.74    3.15
  -3   3  -4  102.73    3.37
   3  -3   4  101.80    3.43
  -3   3  -4  102.92    3.34
  -2   3  -4   90.05    2.94
   2  -3   4   88.29    2.99
  -2   3  -4   90.25    2.89
  -1   3  -4   44.61    1.47
   1  -3   4   41.29    1.50
   0   3  -4  255.05    7.93
   0  -3   4  245.43    7.97
  -1  -3   4   39.93    1.29
  -1  -3   4   42.09    1.36
   1   3  -4   39.44    1.32
   1   3  -4   42.92    1.43
  -2  -3   4  208.10    6.42
  -2  -3   4  205.99    6.41
   2   3  -4  193.71    6.39
   2   3  -4  219.41    6.52
   2   3  -4  209.94    6.44
   3   3  -4  522.16   16.82
   3   3  -4  545.18   16.89
  -3  -3   4  522.68   16.87
  -3  -3   4  545.97   16.81
   4   3  -4  380.48   11.96
  -4  -3   4  363.04   12.01
  -4  -3   4  378.82   11.94
   4   3  -4  386.38   12.02
  -5  -3   4   22.94    1.15
  -5  -3   4   22.00    0.96
   5   3  -4   20.69    1.03
   5   3  -4   21.15    1.08
  -6  -3   4  116.51    3.83
  -6  -3   4  118.13    3.89
  -6  -3   4  115.94    4.04
   6   3  -4  116.94    3.96
   6   3  -4  119.22    4.00
  -7  -3   4   19.44    1.30
  -7  -3   4   23.14    1.16
  -7  -3   4   22.11    1.44
  -7  -3   4   23.71    1.05
  -8  -3   4    0.61    1.06
  -9  -3   4   24.96    1.60
 -10  -3   4   -0.16    1.34
  11  -2   3   -0.35    1.58
  10  -2   3    6.32    1.40
   9  -2   3   82.96    3.13
   8  -2   3  204.24    6.77
   7  -2   3   19.29    1.35
   7  -2   3   21.79    1.18
  -7   2  -3   23.49    1.24
  -7   2  -3   22.25    1.14
  -7   2  -3   21.83    1.11
   6  -2   3  105.93    3.62
  -6   2  -3  107.79    3.63
  -6   2  -3  109.40    3.57
  -6   2  -3  104.73    3.57
   5  -2   3  300.33    9.69
   5  -2   3  314.66    9.64
  -5   2  -3  293.83    9.63
  -5   2  -3  305.16    9.60
  -5   2  -3  295.44    9.60
   5  -2   3  301.08    9.63
   4  -2   3   95.52    3.26
  -4   2  -3   94.85    3.22
   4  -2   3   99.36    3.22
  -4   2  -3  103.13    3.22
  -4   2  -3   99.79    3.19
   4  -2   3   93.32    3.20
   3  -2   3   59.67    2.07
  -3   2  -3   63.09    2.04
   3  -2   3   61.77    2.03
  -3   2  -3   59.31    2.00
   2  -2   3   99.87    3.09
  -2   2  -3   93.32    3.03
   2  -2   3   92.81    3.03
   1  -2   3  584.46   18.11
   1  -2   3  568.30   18.06
  -1   2  -3  587.01   18.10
   0   2  -3 1192.20   36.72
   0  -2   3 1144.47   36.73
  -1  -2   3  565.53   18.10
  -1  -2   3  570.54   18.09
   1   2  -3  561.35   18.10
   1   2  -3  590.33   18.09
   1   2  -3  607.50   18.15
  -2  -2   3    0.80    0.30
   2   2  -3    0.67    0.23
  -2  -2   3    0.43    0.23
   2   2  -3    0.46    0.19
  -2  -2   3    0.60    0.11
   2   2  -3    0.77    0.27
  -3  -2   3  306.85    9.40
   3   2  -3  292.70    9.42
   3   2  -3  295.72    9.45
  -3  -2   3  294.04    9.43
  -3  -2   3  300.66    9.49
   3   2  -3  304.37    9.46
  -3  -2   3  289.10    9.46
  -4  -2   3  205.16    6.47
  -4  -2   3  205.86    6.55
  -4  -2   3  196.53    6.40
   4   2  -3  210.41    6.54
  -4  -2   3  216.61    6.52
  -4  -2   3  211.29    6.59
   4   2  -3  217.77    6.55
  -4  -2   3  209.63    6.54
  -5  -2   3   16.55    0.83
  -5  -2   3   14.72    0.93
  -5  -2   3   15.14    0.71
  -5  -2   3   15.33    0.84
   5   2  -3   16.59    0.90
  -5  -2   3   15.96    0.56
  -5  -2   3   17.10    0.86
  -5  -2   3   14.67    0.93
   5   2  -3   14.51    0.80
  -6  -2   3    5.39    0.89
  -6  -2   3    6.38    0.72
  -6  -2   3    6.39    0.60
   6   2  -3    5.80    0.79
  -6  -2   3    6.49    0.73
  -6  -2   3    6.44    0.82
  -6  -2   3    5.48    0.35
  -6  -2   3    5.24    0.75
  -7  -2   3   43.83    1.57
  -7  -2   3   40.63    1.39
  -7  -2   3   43.37    1.66
  -7  -2   3   37.40    1.84
  -7  -2   3   41.72    1.69
  -8  -2   3    9.62    1.01
  -8  -2   3    8.82    0.81
  -8  -2   3    8.33    0.53
  -9  -2   3   -1.20    1.04
 -10  -2   3   -1.11    1.20
 -11   1  -2    2.20    1.38
  11  -1   2    1.77    1.49
  10  -1   2   -0.78    1.26
   9  -1   2   10.67    1.20
  -8   1  -2   59.28    2.17
  -8   1  -2   57.70    2.10
   8  -1   2   57.20    2.26
   7  -1   2   89.76    3.30
  -7   1  -2   94.18    3.17
   7  -1   2   89.86    3.23
  -7   1  -2   94.56    3.27
  -7   1  -2   93.21    3.14
  -7   1  -2   97.21    3.21
   6  -1   2   58.29    2.32
   6  -1   2   65.04    2.28
  -6   1  -2   62.37    2.31
  -6   1  -2   64.27    2.23
   6  -1   2   65.98    2.30
  -6   1  -2   63.87    2.26
  -6   1  -2   68.74    2.22
   5  -1   2  156.31    5.13
  -5   1  -2  158.76    5.16
  -5   1  -2  161.99    5.11
   5  -1   2  158.43    5.14
  -5   1  -2  154.23    5.12
  -5   1  -2  159.11    5.09
  -4   1  -2  458.74   14.81
   4  -1   2  461.91   14.80
  -4   1  -2  470.05   14.78
  -4   1  -2  460.87   14.79
   4  -1   2  493.63   14.82
   3  -1   2   28.82    1.08
  -3   1  -2   29.81    1.07
   3  -1   2   28.38    1.05
  -3   1  -2   31.06    1.06
   3  -1   2   32.56    1.06
  -3   1  -2   29.60    1.06
   2  -1   2  254.85    8.16
  -2   1  -2  266.06    8.14
   2  -1   2  254.92    8.14
  -2   1  -2  254.82    8.15
   1  -1   2 1578.64   49.74
   1  -1   2 1603.69   49.76
   0  -1   2   26.10    0.85
  -1  -1   2  940.69   29.42
   1   1  -2  957.67   29.42
   1   1  -2  932.43   29.40
   1   1  -2  927.78   29.39
  -1  -1   2  938.54   29.39
   1   1  -2  956.05   29.43
  -2  -1   2  978.71   31.08
   2   1  -2  990.16   31.09
  -2  -1   2  954.81   31.11
   2   1  -2  992.54   31.12
  -2  -1   2 1004.05   31.13
  -2  -1   2 1005.78   31.11
  -2  -1   2 1012.09   31.11
   2   1  -2  998.25   31.11
  -3  -1   2    2.62    0.36
  -3  -1   2    2.18    0.26
  -3  -1   2    2.67    0.29
  -3  -1   2    2.46    0.25
   3   1  -2    2.60    0.32
  -3  -1   2    2.78    0.40
   3   1  -2    2.97    0.30
  -3  -1   2    2.20    0.34
  -4  -1   2  728.04   22.55
  -4  -1   2  720.63   22.59
   4   1  -2  699.58   22.60
  -4  -1   2  717.35   22.51
   4   1  -2  707.57   22.60
  -4  -1   2  722.26   22.64
  -4  -1   2  735.68   22.58
  -4  -1   2  702.28   22.63
  -4  -1   2  708.77   22.58
  -5  -1   2  858.45   27.27
  -5  -1   2  860.44   27.22
  -5  -1   2  863.67   27.31
   5   1  -2  879.06   27.33
  -5  -1   2  906.60   27.39
  -5  -1   2  882.90   27.31
  -5  -1   2  827.45   27.35
  -5  -1   2  873.55   27.30
  -6  -1   2  159.42    5.01
  -6  -1   2  153.14    4.93
  -6  -1   2  150.91    5.06
  -6  -1   2  151.70    5.09
  -6  -1   2  155.55    5.06
  -6  -1   2  161.61    5.17
  -6  -1   2  151.54    5.04
  -7  -1   2   22.48    1.18
  -7  -1   2   22.31    1.35
  -7  -1   2   24.05    1.08
  -7  -1   2   24.25    1.15
  -7  -1   2   24.27    1.21
  -7  -1   2   21.24    0.91
  -7  -1   2   22.47    1.13
  -8  -1   2    4.95    0.91
  -8  -1   2    5.35    0.77
  -8  -1   2    5.94    0.58
  -9  -1   2   22.30    1.36
 -10  -1   2    0.47    1.14
 -11  -1   2   20.02    1.59
 -11   0  -1    7.36    1.42
 -10   0  -1   33.20    1.79
  -9   0  -1   34.44    1.39
  -9   0  -1   30.82    1.64
  -8   0  -1  104.61    3.92
  -8   0  -1  117.20    3.85
  -8   0  -1  112.98    3.73
   8   0   1  117.28    3.93
  -8   0  -1  112.96    3.81
   7   0   1  836.01   26.12
  -7   0  -1  838.10   26.06
   7   0   1  787.16   26.10
  -7   0  -1  867.09   26.05
  -7   0  -1  800.21   26.11
  -7   0  -1  818.97   25.97
   7   0   1  821.69   26.09
   6   0   1  457.57   14.96
   6   0   1  466.00   14.96
  -6   0  -1  492.51   14.92
  -6   0  -1  457.99   14.96
  -6   0  -1  465.25   14.85
   6   0   1  483.54   14.95
   5   0   1   17.49    0.82
   5   0   1   16.68    0.81
  -5   0  -1   17.82    0.84
  -5   0  -1   17.74    0.79
  -5   0  -1   17.11    0.72
   5   0   1   16.20    0.78
   4   0   1  423.67   13.84
  -4   0  -1  441.96   13.86
   4   0   1  442.63   13.85
  -4   0  -1  443.87   13.83
   4   0   1  454.89   13.86
  -4   0  -1  429.49   13.80
  -3   0  -1   63.83    2.06
  -3   0  -1   62.79    2.08
  -3   0  -1   60.27    2.04
   3   0   1   65.44    2.07
  -2   0  -1   19.74    0.64
  -2   0  -1   18.87    0.63
   2   0   1   20.15    0.65
   1   0   1 1454.73   45.44
  -1   0  -1 1440.55   45.44
   1   0   1 1454.27   45.44
   0   0   1    6.50    0.21
   0   0  -1    6.10    0.21
  -1   0   1 1644.74   52.49
  -1   0   1 1632.81   52.51
   1   0  -1 1701.57   52.51
   1   0  -1 1693.17   52.49
  -1   0   1 1703.71   52.51
  -1   0   1 1676.63   52.49
  -2   0   1 9909.07  310.90
   2   0  -1 9952.85  310.91
  -2   0   1 9865.69  310.92
  -2   0   1 9999.00  310.91
   2   0  -1 9849.94  310.92
  -2   0   1 9932.82  310.89
  -2   0   1 9931.93  310.92
  -3   0   1 1386.70   43.94
  -3   0   1 1419.81   43.92
  -3   0   1 1396.88   43.95
   3   0  -1 1401.22   43.96
  -3   0   1 1340.39   43.96
  -3   0   1 1406.68   43.95
   3   0  -1 1440.68   43.96
  -3   0   1 1397.04   43.92
  -4   0   1  224.88    7.37
  -4   0   1  233.56    7.41
   4   0  -1  239.95    7.44
  -4   0   1  236.31    7.44
  -4   0   1  225.48    7.46
  -4   0   1  238.25    7.42
  -4   0   1  231.23    7.39
  -5   0   1  825.10   25.40
  -5   0   1  816.19   25.33
   5   0  -1  801.10   25.41
  -5   0   1  775.40   25.39
  -5   0   1  820.83   25.39
  -5   0   1  785.66   25.43
  -5   0   1  802.18   25.36
  -6   0   1    4.64    0.80
  -6   0   1    4.14    0.62
  -6   0   1    3.77    0.67
  -6   0   1    2.98    0.61
  -6   0   1    3.68    0.65
  -6   0   1    4.28    0.50
  -6   0   1    3.04    0.59
  -7   0   1  127.85    4.09
  -7   0   1  119.04    4.12
  -7   0   1  120.85    3.99
  -7   0   1  121.59    4.13
  -7   0   1  128.80    4.13
  -7   0   1  119.11    4.07
  -8   0   1   13.74    1.07
  -8   0   1   15.19    1.00
  -8   0   1   15.90    0.86
  -9   0   1   26.13    1.16
  -9   0   1   24.29    1.43
 -10   0   1   64.44    2.59
 -11   0   1   19.54    1.59
 -11  -1   0   15.04    1.46
 -10  -1   0   47.65    2.11
  -9  -1   0   20.10    0.96
  -9  -1   0   17.87    1.29
  -8  -1   0    1.17    0.74
  -8  -1   0    0.68    0.82
  -8  -1   0    1.62    0.86
  -8  -1   0    1.15    0.54
  -8  -1   0    2.01    0.76
  -7  -1   0   18.45    0.98
  -7  -1   0   17.65    0.91
  -7  -1   0   14.53    0.98
  -7  -1   0   16.12    1.00
  -7  -1   0   16.76    0.76
  -7  -1   0   17.78    0.94
  -6  -1   0   11.32    0.73
   6   1   0    9.78    0.76
  -6  -1   0   10.74    0.66
   6   1   0   11.49    0.73
  -6  -1   0    9.96    0.75
  -6  -1   0    8.33    0.72
  -6  -1   0   10.47    0.54
  -6  -1   0   10.42    0.68
  -5  -1   0   50.92    1.75
   5   1   0   47.19    1.79
  -5  -1   0   48.55    1.73
   5   1   0   50.86    1.75
  -5  -1   0   52.50    1.79
  -5  -1   0   52.00    1.78
  -5  -1   0   49.06    1.65
  -5  -1   0   49.90    1.74
   4   1   0    8.29    0.49
  -4  -1   0    8.39    0.47
  -4  -1   0    7.62    0.45
   4   1   0    8.33    0.45
  -4  -1   0    8.29    0.48
  -4  -1   0    8.06    0.50
  -4  -1   0    7.03    0.51
  -4  -1   0    7.26    0.36
  -4  -1   0    8.18    0.46
   3   1   0   47.55    1.66
  -3  -1   0   50.45    1.65
  -3  -1   0   51.03    1.65
   3   1   0   51.06    1.63
  -3  -1   0   52.97    1.68
  -3  -1   0   49.49    1.60
  -3  -1   0   52.72    1.68
  -2  -1   0  863.74   27.23
   2   1   0  868.88   27.24
   2   1   0  870.79   27.22
  -2  -1   0  858.81   27.21
  -2  -1   0  877.13   27.18
   2   1   0  838.14   27.22
  -2  -1   0  874.31   27.21
   1   1   0  319.75    9.68
  -1  -1   0  303.67    9.68
   1   1   0  313.93    9.69
  -1  -1   0  303.40    9.69
  -1  -1   0  309.32    9.68
   1   1   0  300.56    9.67
   1  -1   0   29.82    1.03
  -1   1   0   32.39    1.03
  -1   1   0   32.41    1.05
  -2   1   0 1094.75   36.07
  -2   1   0 1140.53   36.04
   2  -1   0 1151.00   36.05
  -2   1   0 1208.96   36.07
  -3   1   0  619.14   19.41
  -3   1   0  605.30   19.39
  -3   1   0  626.27   19.42
  -4   1   0    8.19    0.54
  -4   1   0    8.37    0.59
  -4   1   0    8.69    0.54
  -5   1   0    6.11    0.56
  -5   1   0    5.51    0.52
  -5   1   0    5.67    0.67
  -6   1   0   42.03    1.47
  -6   1   0   39.48    1.51
  -6   1   0   38.69    1.60
  -6   1   0   37.40    1.44
   6  -1   0   36.58    1.56
  -7   1   0   23.94    1.12
  -7   1   0   25.19    1.18
  -7   1   0   23.90    1.34
  -7   1   0   23.69    1.11
   7  -1   0   26.73    1.26
  -8   1   0   14.68    1.07
  -8   1   0   15.08    0.97
  -8   1   0   13.15    0.91
   9  -1   0   19.85    1.44
  -9   1   0   16.49    1.27
 -10   1   0    4.32    1.20
 -11   1   0    6.21    1.37
 -11  -2   1   14.38    1.47
 -10  -2   1    7.02    1.23
  -9  -2   1  112.09    3.70
  -9  -2   1  120.68    4.01
  -8  -2   1   77.78    2.86
  -8  -2   1   79.13    2.61
  -8  -2   1   75.74    2.75
  -7  -2   1    6.31    0.91
  -7  -2   1    5.14    0.74
  -7  -2   1    5.33    0.66
  -7  -2   1    5.82    0.76
  -7  -2   1    4.55    0.82
  -7  -2   1    6.38    0.45
  -7  -2   1    6.58    0.74
   6   2  -1  127.48    4.06
  -6  -2   1  122.08    3.95
  -6  -2   1  112.17    3.92
  -6  -2   1  120.46    4.01
  -6  -2   1  120.77    4.04
  -6  -2   1  121.93    3.83
  -6  -2   1  117.68    4.01
  -6  -2   1  119.04    3.96
   5   2  -1  278.76    8.60
  -5  -2   1  280.06    8.54
  -5  -2   1  270.24    8.52
  -5  -2   1  268.36    8.58
  -5  -2   1  265.13    8.60
  -5  -2   1  261.86    8.44
  -5  -2   1  263.52    8.59
  -5  -2   1  271.19    8.55
  -4  -2   1   22.66    0.85
   4   2  -1   21.91    0.89
  -4  -2   1   23.18    0.83
   4   2  -1   19.62    0.84
  -4  -2   1   20.98    0.86
   4   2  -1   19.16    0.89
  -4  -2   1   24.36    0.92
  -4  -2   1   21.79    0.72
  -4  -2   1   20.86    0.86
  -3  -2   1  265.84    8.00
   3   2  -1  266.59    8.03
   3   2  -1  255.75    8.00
  -3  -2   1  241.14    7.99
   3   2  -1  260.99    8.03
  -3  -2   1  252.22    8.04
  -3  -2   1  256.71    8.03
  -3  -2   1  247.68    7.93
  -3  -2   1  254.01    8.02
   3   2  -1  262.25    8.02
  -2  -2   1   12.41    0.50
   2   2  -1   12.57    0.51
  -2  -2   1   12.84    0.49
   2   2  -1   12.99    0.50
   2   2  -1   12.87    0.48
  -2  -2   1   12.30    0.47
   1   2  -1   17.99    0.61
   1   2  -1   18.84    0.65
   1   2  -1   17.89    0.60
   1   2  -1   17.39    0.62
   1  -2   1  562.03   17.80
   1  -2   1  567.60   17.75
  -1   2  -1  563.59   17.75
   2  -2   1  242.19    7.48
  -2   2  -1  227.87    7.44
   2  -2   1  234.65    7.42
  -2   2  -1  230.70    7.42
  -2   2  -1  237.33    7.43
   3  -2   1 1068.98   33.92
  -3   2  -1 1063.39   33.86
   3  -2   1 1083.63   33.86
  -3   2  -1 1098.17   33.85
  -3   2  -1 1066.46   33.86
  -4   2  -1  593.77   19.41
  -4   2  -1  620.38   19.44
  -4   2  -1  618.18   19.42
   4  -2   1  631.74   19.43
  -5   2  -1    0.83    0.55
   5  -2   1    1.00    0.50
  -5   2  -1    0.04    0.49
  -5   2  -1    0.67    0.54
   5  -2   1   -0.09    0.48
  -5   2  -1    0.95    0.61
  -6   2  -1  134.30    4.51
  -6   2  -1  137.25    4.46
  -6   2  -1  136.01    4.42
  -6   2  -1  126.11    4.42
   6  -2   1  140.17    4.49
  -7   2  -1   25.07    1.36
  -7   2  -1   25.66    1.28
  -7   2  -1   25.79    1.18
   7  -2   1   25.88    1.32
  -7   2  -1   25.30    1.21
  -8   2  -1   21.50    1.13
   8  -2   1   23.11    1.35
   9  -2   1   16.66    1.43
 -10   2  -1    1.78    1.20
  10  -2   1    1.75    1.43
  11  -2   1   26.24    1.92
 -11   2  -1   19.50    1.72
 -10  -3   2    3.53    1.25
  -9  -3   2   15.86    1.30
  -8  -3   2  110.53    3.72
  -8  -3   2  106.52    3.40
  -8  -3   2  102.43    3.57
  -7  -3   2   37.16    1.43
  -7  -3   2   34.71    1.36
  -7  -3   2   34.58    1.52
  -7  -3   2   34.72    1.58
  -7  -3   2   33.68    1.16
  -7  -3   2   37.63    1.57
  -7  -3   2   35.33    1.49
  -6  -3   2  106.25    3.44
  -6  -3   2  110.32    3.42
  -6  -3   2  103.77    3.50
  -6  -3   2  107.23    3.56
  -6  -3   2  101.37    3.28
  -6  -3   2  101.82    3.54
  -6  -3   2  106.69    3.50
   5   3  -2   74.98    2.64
  -5  -3   2   73.33    2.59
  -5  -3   2   76.21    2.68
  -5  -3   2   82.55    2.72
   5   3  -2   83.78    2.72
  -5  -3   2   80.14    2.61
  -5  -3   2   82.01    2.67
   4   3  -2   23.62    0.93
  -4  -3   2   21.44    0.99
   4   3  -2   25.20    1.02
  -4  -3   2   24.98    1.01
  -4  -3   2   25.93    0.93
   4   3  -2   24.66    1.00
   4   3  -2   25.33    0.99
   3   3  -2   10.80    0.50
   3   3  -2   11.69    0.60
  -3  -3   2   11.85    0.57
   3   3  -2   11.66    0.56
  -3  -3   2   10.59    0.48
   3   3  -2   12.31    0.56
   2   3  -2  127.13    4.14
   2   3  -2  131.54    4.18
  -2  -3   2  128.52    4.14
   2   3  -2  132.84    4.17
   2   3  -2  130.50    4.14
   1   3  -2   29.94    0.99
   1   3  -2   31.34    1.03
   1   3  -2   29.08    0.97
   0   3  -2  270.01    8.53
   1  -3   2  853.97   25.93
  -1   3  -2  817.40   25.88
   1  -3   2  854.22   25.82
  -1   3  -2  784.00   25.83
   2  -3   2  637.26   20.35
   2  -3   2  659.00   20.25
  -2   3  -2  650.97   20.25
  -2   3  -2  625.90   20.25
   3  -3   2    5.76    0.61
   3  -3   2    6.58    0.42
  -3   3  -2    6.84    0.46
  -3   3  -2    6.52    0.48
  -4   3  -2  255.81    8.09
   4  -3   2  242.09    8.17
   4  -3   2  250.28    8.08
  -4   3  -2  246.07    8.06
  -4   3  -2  267.08    8.10
  -5   3  -2   62.32    2.16
  -5   3  -2   59.77    2.17
  -5   3  -2   60.19    2.14
   5  -3   2   59.16    2.17
  -6   3  -2    6.04    0.80
  -6   3  -2    5.22    0.79
   6  -3   2    6.86    0.79
  -6   3  -2    5.35    0.84
   7  -3   2    6.60    0.94
  -7   3  -2    6.63    0.92
  -7   3  -2    8.45    1.01
   8  -3   2   52.61    2.23
   9  -3   2   20.57    1.55
  10  -3   2   18.17    1.74
 -10  -4   3    2.19    1.33
  -9  -4   3   11.99    1.32
  -8  -4   3   40.87    1.85
  -7  -4   3  104.03    3.44
  -7  -4   3  103.65    3.61
  -7  -4   3   98.36    3.59
  -6  -4   3  248.96    8.10
  -6  -4   3  255.14    7.98
  -6  -4   3  240.60    8.09
   5   4  -3    9.53    0.65
  -5  -4   3    9.82    0.61
  -5  -4   3   10.39    0.81
   5   4  -3   11.36    0.76
   4   4  -3  154.64    4.61
   4   4  -3  142.71    4.67
  -4  -4   3  136.74    4.64
  -4  -4   3  137.74    4.56
   4   4  -3  141.28    4.65
   3   4  -3    6.39    0.58
   3   4  -3    5.23    0.40
  -3  -4   3    6.10    0.47
   3   4  -3    5.91    0.50
  -2  -4   3  180.36    5.94
   2   4  -3  187.42    5.89
   2   4  -3  183.82    6.00
   1   4  -3  514.51   16.47
   1   4  -3  544.57   16.53
   0   4  -3   58.23    1.93
  -1   4  -3  260.53    8.28
  -2   4  -3  770.35   24.36
  -2   4  -3  791.41   24.44
   2  -4   3  770.28   24.52
  -3   4  -3   93.39    2.95
  -3   4  -3   85.24    2.92
   3  -4   3   91.99    3.11
  -3   4  -3   90.18    3.01
  -4   4  -3  169.31    5.60
  -4   4  -3  185.37    5.66
   4  -4   3  170.61    5.66
  -5   4  -3  263.28    8.43
  -5   4  -3  279.87    8.51
  -5   4  -3  256.60    8.48
   5  -4   3  256.31    8.49
  -6   4  -3   52.08    1.94
  -6   4  -3   47.81    1.84
   6  -4   3   45.39    1.91
  -7   4  -3   58.67    2.25
   7  -4   3   55.93    2.35
   8  -4   3  195.57    6.57
   9  -4   3    3.36    1.40
  10  -4   3   60.92    2.81
  -7  -5   4  109.98    3.85
   6   5  -4   21.48    1.13
   6   5  -4   24.43    1.23
  -6  -5   4   22.77    1.26
   5   5  -4   33.69    1.31
  -5  -5   4   30.72    1.37
   5   5  -4   32.55    1.41
   4   5  -4  125.15    4.09
   4   5  -4  127.79    3.98
  -4  -5   4  115.91    4.00
   4   5  -4  117.99    4.07
   3   5  -4   16.76    0.91
   3   5  -4   15.71    0.72
  -3  -5   4   14.40    0.70
   3   5  -4   15.79    0.83
   2   5  -4  210.78    6.60
   2   5  -4  204.16    6.72
   2   5  -4  208.30    6.77
   1   5  -4  433.58   13.79
   1   5  -4  436.45   13.71
   0   5  -4   13.49    0.64
  -1   5  -4  804.66   25.32
  -2   5  -4 1232.96   38.76
  -3   5  -4    6.21    0.45
  -3   5  -4    7.27    0.74
  -4   5  -4   32.39    1.24
  -4   5  -4   34.75    1.44
  -5   5  -4   79.23    2.76
  -5   5  -4   85.95    2.86
   5  -5   4   81.72    2.89
  -6   5  -4    1.08    0.93
  -6   5  -4   -0.77    0.77
   6  -5   4    0.67    0.91
  -7   5  -4   10.06    1.18
  -7   5  -4   10.80    1.00
   7  -5   4    9.74    1.20
   8  -5   4    5.05    1.30
   9  -5   4    1.75    1.43
  -7  -6   5    1.22    1.04
  -6  -6   5    2.90    0.92
   6   6  -5    2.54    0.97
   6   6  -5    3.21    0.83
  -5  -6   5   25.69    1.24
   5   6  -5   26.27    1.37
   5   6  -5   29.99    1.23
   4   6  -5   35.04    1.57
   4   6  -5   36.05    1.38
   3   6  -5    1.29    0.70
   3   6  -5    1.82    0.51
   2   6  -5   30.59    1.06
   2   6  -5   31.03    1.31
   1   6  -5   59.55    1.94
   1   6  -5   55.21    2.08
   0   6  -5  254.85    7.71
   0   6  -5  223.65    7.76
  -1   6  -5   20.82    0.95
  -2   6  -5   29.35    1.24
  -3   6  -5  187.99    6.11
   5  -6   5    1.49    0.99
  -6   6  -5    7.83    0.80
   6  -6   5    7.52    1.19
  -7   6  -5    6.32    0.93
   7  -6   5    8.98    1.34
   8  -6   5   13.24    1.54
   6   7  -6    6.53    1.20
   6   7  -6    4.24    0.94
   5   7  -6   45.84    2.08
   5   7  -6   50.69    1.87
   4   7  -6   62.17    2.48
   4   7  -6   66.05    2.28
   3   7  -6   11.50    1.06
   3   7  -6   14.58    0.81
   2   7  -6    3.97    0.43
   2   7  -6    2.80    0.91
   1   7  -6   35.27    1.26
   1   7  -6   30.75    1.48
   0   7  -6  214.13    6.73
   0   7  -6  204.03    6.83
  -1   7  -6  129.92    4.07
  -1   7  -6  115.30    4.13
   5  -7   6    1.71    1.14
   6  -7   6   28.94    1.75
   5   8  -7    2.72    1.25
   5   8  -7    1.45    0.89
   4   8  -7    3.47    1.22
   4   8  -7    4.93    0.83
   3   8  -7    3.46    1.13
   3   8  -7    3.18    0.75
   2   8  -7    5.20    1.11
   2   8  -7    6.50    0.76
   1   8  -7    9.09    1.12
   0   8  -7   24.14    1.39
   0   8  -7   23.94    1.11
  -1   8  -7   86.47    3.10
  -2   8  -7   46.28    1.91
   2   9  -8   20.11    1.55
   1   9  -8   57.66    2.44
   0   9  -8    8.52    1.32
  -1   7  -9   18.27    1.47
   0   7  -9   13.90    1.40
   1   7  -9   11.47    1.39
   2   7  -9   13.73    1.47
   7  -6   8    3.18    1.37
   6  -6   8   15.52    1.41
   3  -6   8   85.97    3.29
   2  -6   8  173.25    5.86
  -1   6  -8   19.18    1.00
   0   6  -8    7.88    1.10
   0   6  -8    7.04    0.68
   1   6  -8   30.71    1.14
   1   6  -8   30.95    1.56
   1   6  -8   28.19    1.13
   2   6  -8    1.47    1.06
   2   6  -8    0.84    0.54
   3   6  -8   43.95    2.00
   3   6  -8   44.95    1.62
   4   6  -8   59.12    2.63
   4   6  -8   69.16    2.32
   5   6  -8    9.43    1.38
   9  -5   7    9.78    1.63
   8  -5   7   43.63    2.15
   7  -5   7    4.52    1.23
   6  -5   7  128.06    4.67
   6  -5   7  129.91    4.43
   5  -5   7  321.99   10.54
   4  -5   7  101.85    3.69
   3  -5   7  100.60    3.59
  -2   5  -7  373.37   11.81
   2  -5   7  369.90   11.96
  -1   5  -7   27.07    1.12
   1  -5   7   27.30    1.34
   0   5  -7   89.64    2.99
   0  -5   7   93.95    3.14
   1   5  -7  172.87    5.63
   1   5  -7  179.69    5.82
  -1  -5   7  184.39    5.75
   2   5  -7   -0.38    0.83
   2   5  -7    0.76    0.37
   2   5  -7    0.90    0.45
   3   5  -7   86.87    3.37
   3   5  -7  100.21    3.17
   4   5  -7  112.13    4.18
   4   5  -7  127.43    4.01
   5   5  -7    4.37    1.11
   6   5  -7   32.70    1.73
  10  -4   6    1.75    1.54
   9  -4   6    5.26    1.40
   8  -4   6    3.25    1.57
   8  -4   6    2.45    1.16
   7  -4   6    7.98    1.43
   7  -4   6    8.32    1.15
   6  -4   6    9.52    1.28
   6  -4   6   11.85    1.03
  -6   4  -6   11.21    0.98
   5  -4   6  169.12    5.78
   5  -4   6  173.13    5.66
  -5   4  -6  172.63    5.61
  -4   4  -6  148.84    4.76
  -4   4  -6  142.85    4.70
   4  -4   6  143.96    4.89
  -3   4  -6   17.04    0.89
  -3   4  -6   14.87    0.69
   3  -4   6   16.76    1.04
   2  -4   6  149.13    5.00
  -2   4  -6  153.68    4.91
   1  -4   6   40.41    1.56
  -1   4  -6   41.50    1.46
   0  -4   6   64.67    2.22
   0   4  -6   64.39    2.14
  -1  -4   6   17.23    0.78
   1   4  -6   15.86    0.66
   1   4  -6   16.17    0.91
  -2  -4   6   12.97    0.65
   2   4  -6   12.09    0.53
   2   4  -6   11.96    0.86
   2   4  -6   13.76    0.59
   3   4  -6   36.69    1.28
   3   4  -6   35.30    1.48
  -3  -4   6   34.96    1.24
   4   4  -6   47.77    1.69
   4   4  -6   44.55    1.86
  -4  -4   6   48.94    1.66
   5   4  -6   35.32    1.64
  -5  -4   6   38.83    1.43
   6   4  -6    1.51    0.94
  -6  -4   6    1.21    0.73
   7   4  -6    9.76    1.17
  10  -3   5   20.10    1.69
   9  -3   5    2.47    1.20
   8  -3   5    8.89    1.14
   7  -3   5   36.33    1.88
  -7   3  -5   37.17    1.70
   6  -3   5   62.73    2.43
  -6   3  -5   61.38    2.28
   6  -3   5   62.73    2.29
   5  -3   5    1.68    0.61
   5  -3   5    0.76    0.82
  -5   3  -5    1.10    0.61
  -4   3  -5  807.51   24.55
   4  -3   5  770.93   24.62
  -4   3  -5  758.93   24.53
   3  -3   5  665.35   20.71
  -3   3  -5  653.54   20.62
   3  -3   5  636.52   20.62
  -3   3  -5  678.10   20.66
  -2   3  -5    3.77    0.30
   2  -3   5    2.49    0.49
  -2   3  -5    3.29    0.46
  -1   3  -5  458.16   14.29
   1  -3   5  446.93   14.32
   0   3  -5  187.30    5.93
   0  -3   5  186.70    5.96
   1   3  -5    2.17    0.24
  -1  -3   5    2.22    0.20
  -1  -3   5    1.63    0.32
   1   3  -5    2.30    0.28
   2   3  -5  158.40    4.87
  -2  -3   5  153.01    4.85
   2   3  -5  143.62    4.88
  -2  -3   5  154.43    4.86
   2   3  -5  155.95    4.97
   3   3  -5    8.58    0.48
  -3  -3   5    8.91    0.52
   3   3  -5    8.01    0.67
  -3  -3   5    7.78    0.35
   3   3  -5    7.31    0.71
  -4  -3   5  192.18    5.99
   4   3  -5  182.53    6.07
   4   3  -5  182.32    6.07
  -5  -3   5  394.88   12.28
  -5  -3   5  365.64   12.38
   5   3  -5  389.99   12.37
   5   3  -5  393.14   12.38
   6   3  -5  110.60    3.99
  -6  -3   5  123.82    3.92
  -6  -3   5  116.73    4.07
  -7  -3   5    1.26    0.85
  11  -2   4    0.33    1.46
  10  -2   4   19.72    1.59
   9  -2   4   -0.50    1.38
   9  -2   4    1.82    1.12
   8  -2   4   93.44    3.67
   8  -2   4  107.10    3.58
  -7   2  -4  237.20    7.55
   7  -2   4  241.35    7.55
  -7   2  -4  220.47    7.46
   6  -2   4  325.62   11.23
   6  -2   4  349.67   11.18
  -6   2  -4  355.12   11.18
  -6   2  -4  349.57   11.12
   6  -2   4  341.23   11.17
  -6   2  -4  368.85   11.14
   5  -2   4    5.70    0.61
   5  -2   4    6.20    0.68
  -5   2  -4    7.23    0.67
  -5   2  -4    6.20    0.57
   5  -2   4    5.80    0.60
  -5   2  -4    6.78    0.63
   4  -2   4  154.45    5.11
   4  -2   4  158.17    5.08
  -4   2  -4  154.39    5.07
   4  -2   4  161.36    5.07
   3  -2   4  481.86   15.39
  -3   2  -4  478.19   15.34
   3  -2   4  497.96   15.34
   2  -2   4  195.39    6.18
   2  -2   4  188.89    6.12
  -2   2  -4  200.57    6.16
   1  -2   4   28.43    1.01
  -1   2  -4   30.36    1.00
   1  -2   4   28.15    0.93
   0   2  -4   25.93    0.88
   0  -2   4   25.16    0.88
   0   2  -4   25.39    0.86
   1   2  -4   43.85    1.49
   1   2  -4   45.28    1.46
   1   2  -4   43.60    1.46
  -1  -2   4   48.69    1.47
  -1  -2   4   42.83    1.48
  -2  -2   4  400.07   12.80
   2   2  -4  396.12   12.78
   2   2  -4  405.05   12.82
  -2  -2   4  410.07   12.75
   2   2  -4  422.64   12.85
  -3  -2   4  320.25   10.21
  -3  -2   4  308.84   10.25
   3   2  -4  338.22   10.26
   3   2  -4  316.90   10.23
  -3  -2   4  322.79   10.12
   3   2  -4  327.11   10.25
  -4  -2   4    5.53    0.69
   4   2  -4    6.56    0.55
  -4  -2   4    7.53    0.59
  -4  -2   4    6.79    0.43
   4   2  -4    7.71    0.65
  -4  -2   4    6.37    0.34
  -4  -2   4    7.10    0.28
   4   2  -4    6.66    0.58
  -5  -2   4    9.30    0.87
  -5  -2   4    9.38    0.71
  -5  -2   4   10.02    0.57
  -5  -2   4    9.18    0.39
   5   2  -4   10.41    0.80
   5   2  -4   10.01    0.71
  -5  -2   4    9.50    0.86
  -5  -2   4    9.29    0.37
  -5  -2   4    8.98    0.75
   5   2  -4    8.70    0.73
  -6  -2   4   60.43    2.43
  -6  -2   4   70.81    2.35
   6   2  -4   71.04    2.41
  -6  -2   4   64.05    2.37
  -6  -2   4   61.25    2.21
  -6  -2   4   65.40    2.09
  -6  -2   4   64.48    2.34
  -6  -2   4   64.71    2.46
  -7  -2   4    8.63    0.73
  -7  -2   4    8.61    0.91
  -7  -2   4    8.97    0.45
  -7  -2   4    8.07    1.12
  -7  -2   4    8.90    0.96
  -8  -2   4    8.23    1.06
  -8  -2   4    8.63    0.83
  -9  -2   4    1.34    1.10
 -10  -2   4    2.03    1.27
  11  -1   3    0.60    1.45
  10  -1   3    5.73    1.29
   9  -1   3    6.07    1.33
   9  -1   3    6.74    1.10
   8  -1   3   38.74    1.78
   8  -1   3   37.50    1.65
  -7   1  -3    4.23    0.76
   7  -1   3    3.82    0.89
   7  -1   3    3.99    0.75
  -7   1  -3    4.85    0.82
   7  -1   3    5.09    0.78
  -7   1  -3    4.39    0.70
  -6   1  -3  171.35    5.73
   6  -1   3  179.86    5.71
  -6   1  -3  170.96    5.69
   6  -1   3  179.59    5.73
  -6   1  -3  175.98    5.66
  -5   1  -3  411.08   13.20
   5  -1   3  428.64   13.19
  -5   1  -3  423.76   13.16
   5  -1   3  414.29   13.19
  -5   1  -3  401.79   13.17
   4  -1   3   74.71    2.66
   4  -1   3   82.04    2.65
  -4   1  -3   76.64    2.64
  -4   1  -3   80.63    2.63
   4  -1   3   83.94    2.64
  -4   1  -3   80.73    2.63
   3  -1   3  691.72   21.79
   3  -1   3  693.75   21.78
   3  -1   3  685.34   21.77
  -3   1  -3  699.56   21.78
   2  -1   3 1156.40   36.35
   2  -1   3 1163.00   36.38
   1  -1   3  524.56   16.49
   0   1  -3  508.62   15.84
   0  -1   3  500.05   15.84
   1   1  -3  644.81   19.46
   1   1  -3  610.54   19.42
  -1  -1   3  625.11   19.42
   1   1  -3  612.09   19.42
  -2  -1   3   15.17    0.65
  -2  -1   3   14.03    0.54
   2   1  -3   16.01    0.63
  -2  -1   3   15.39    0.51
   2   1  -3   16.11    0.61
  -3  -1   3   75.31    2.39
  -3  -1   3   70.78    2.45
   3   1  -3   76.87    2.46
   3   1  -3   75.20    2.47
  -3  -1   3   71.91    2.49
  -3  -1   3   77.67    2.47
  -3  -1   3   72.16    2.45
   3   1  -3   70.68    2.44
  -4  -1   3  769.59   24.30
  -4  -1   3  752.41   24.35
  -4  -1   3  771.77   24.29
   4   1  -3  791.40   24.37
   4   1  -3  762.89   24.37
  -4  -1   3  799.26   24.42
  -4  -1   3  784.07   24.36
  -4  -1   3  764.86   24.35
  -4  -1   3  770.91   24.40
  -5  -1   3   19.85    0.80
  -5  -1   3   17.99    0.86
  -5  -1   3   17.59    0.73
   5   1  -3   18.26    0.93
   5   1  -3   17.23    0.89
  -5  -1   3   18.75    0.91
  -5  -1   3   18.75    1.05
  -5  -1   3   17.17    1.02
  -5  -1   3   18.29    0.89
  -6  -1   3  470.59   14.53
  -6  -1   3  459.41   14.47
  -6  -1   3  446.19   14.58
   6   1  -3  459.20   14.62
  -6  -1   3  465.47   14.64
  -6  -1   3  452.22   14.68
  -6  -1   3  468.58   14.59
  -6  -1   3  445.93   14.57
  -7  -1   3  289.75    9.16
  -7  -1   3  297.01    9.33
  -7  -1   3  284.22    9.24
  -7  -1   3  288.45    9.45
  -7  -1   3  298.09    9.32
  -7  -1   3  280.92    9.29
  -8  -1   3   45.20    1.85
  -8  -1   3   42.18    1.70
  -8  -1   3   43.40    1.54
  -9  -1   3    6.78    1.13
 -10  -1   3    5.19    1.22
 -11   0  -2   12.87    1.51
 -10   0  -2   -0.61    1.21
   9   0   2   12.40    1.15
   8   0   2   52.90    2.07
   8   0   2   52.34    2.07
  -8   0  -2   51.46    1.94
  -8   0  -2   50.15    1.83
   8   0   2   46.67    2.00
  -7   0  -2    3.57    0.76
   7   0   2    4.27    0.79
   7   0   2    4.62    0.69
  -7   0  -2    4.89    0.64
  -7   0  -2    3.94    0.60
   7   0   2    3.56    0.72
  -7   0  -2    4.36    0.75
   6   0   2  420.63   13.02
  -6   0  -2  417.95   12.99
   6   0   2  397.97   12.99
  -6   0  -2  391.67   13.01
  -6   0  -2  417.09   12.96
  -6   0  -2  408.68   12.92
   6   0   2  404.13   12.99
   5   0   2 1073.11   34.12
  -5   0  -2 1101.57   34.11
   5   0   2 1096.45   34.13
  -5   0  -2 1051.85   34.15
   5   0   2 1121.06   34.15
  -5   0  -2 1070.18   34.08
  -4   0  -2  862.49   26.96
  -4   0  -2  848.84   26.93
   4   0   2  839.18   26.94
  -4   0  -2  840.24   26.92
   4   0   2  905.49   26.96
  -3   0  -2    0.81    0.22
  -3   0  -2    0.72    0.21
   3   0   2    0.52    0.19
   3   0   2    0.61    0.21
   2   0   2 1615.98   50.05
  -2   0  -2 1616.72   50.05
   2   0   2 1578.95   50.05
   2   0   2 1576.03   50.04
   1   0   2  504.14   15.68
  -1   0  -2  494.75   15.67
   0   0   2  690.02   21.64
   1   0  -2  277.29    9.03
   1   0  -2  300.49    9.05
  -2   0   2   59.03    1.99
   2   0  -2   62.92    2.03
  -2   0   2   61.03    2.00
  -2   0   2   63.15    2.04
  -3   0   2 2304.27   72.94
   3   0  -2 2365.64   72.95
   3   0  -2 2334.64   72.97
  -3   0   2 2289.79   72.97
  -3   0   2 2365.43   72.94
  -3   0   2 2279.51   72.98
  -4   0   2 1998.91   63.99
  -4   0   2 2054.94   63.98
   4   0  -2 2050.24   64.03
  -4   0   2 2006.31   64.03
  -4   0   2 2077.32   64.02
  -4   0   2 2045.90   63.98
  -5   0   2   56.49    1.92
  -5   0   2   55.90    1.90
  -5   0   2   54.59    1.95
  -5   0   2   57.41    2.02
   5   0  -2   56.40    2.00
  -5   0   2   54.65    1.99
  -5   0   2   54.71    1.95
  -6   0   2  128.93    3.99
  -6   0   2  118.26    3.93
  -6   0   2  122.38    4.01
  -6   0   2  121.02    4.06
   6   0  -2  116.52    4.04
  -6   0   2  117.77    4.02
  -6   0   2  119.85    3.98
  -7   0   2  386.46   12.12
  -7   0   2  378.59   12.15
  -7   0   2  383.30   12.04
  -7   0   2  366.31   12.18
  -7   0   2  379.93   12.16
  -7   0   2  381.34   12.11
  -8   0   2    0.80    0.62
  -8   0   2    1.32    0.83
  -9   0   2   16.42    0.95
  -9   0   2   17.64    1.28
 -10   0   2    0.55    1.16
 -11   0   2   12.45    1.43
 -11  -1  -1    0.22    1.34
 -10  -1  -1    8.17    1.23
  -9  -1  -1   24.65    1.10
  -9  -1  -1   23.90    1.46
   8   1   1   71.62    2.64
  -8  -1  -1   67.69    2.52
   8   1   1   67.84    2.58
  -8  -1  -1   76.83    2.64
  -8  -1  -1   66.95    2.54
  -8  -1  -1   71.77    2.38
  -8  -1  -1   70.16    2.50
  -7  -1  -1    9.64    0.78
  -7  -1  -1    9.74    0.81
   7   1   1   10.35    0.82
  -7  -1  -1    8.80    0.83
  -7  -1  -1    7.65    0.78
  -7  -1  -1   10.88    0.87
  -7  -1  -1    9.20    0.61
   7   1   1   12.58    0.88
  -6  -1  -1   10.78    0.68
   6   1   1   10.01    0.68
  -6  -1  -1    9.72    0.74
  -6  -1  -1    8.99    0.69
  -6  -1  -1   10.38    0.55
  -6  -1  -1    9.31    0.67
   6   1   1    9.84    0.70
  -5  -1  -1   50.25    1.75
   5   1   1   51.75    1.77
  -5  -1  -1   54.44    1.76
   5   1   1   49.17    1.71
  -5  -1  -1   48.29    1.78
  -5  -1  -1   50.69    1.75
  -5  -1  -1   48.41    1.67
   5   1   1   50.82    1.78
  -4  -1  -1  275.77    8.75
   4   1   1  287.28    8.77
  -4  -1  -1  268.95    8.76
   4   1   1  268.77    8.73
  -4  -1  -1  277.22    8.78
  -4  -1  -1  291.50    8.76
  -4  -1  -1  268.64    8.71
   4   1   1  283.45    8.78
   3   1   1  438.60   13.55
  -3  -1  -1  425.49   13.54
  -3  -1  -1  439.77   13.55
  -3  -1  -1  419.52   13.51
   3   1   1  430.75   13.56
  -3  -1  -1  436.03   13.55
   2   1   1  270.85    8.42
  -2  -1  -1  264.67    8.42
  -2  -1  -1  261.73    8.41
  -2  -1  -1  257.10    8.40
   1   1   1   61.95    1.97
  -1  -1  -1   60.50    1.97
   1   1   1   61.81    1.96
  -1  -1  -1   63.21    1.96
   0  -1  -1    1.58    0.10
  -1   1   1  287.61    8.98
   1  -1  -1  292.43    9.01
  -1   1   1  270.18    9.00
  -1   1   1  287.13    8.98
   1  -1  -1  290.36    9.02
   2  -1  -1  455.59   14.61
  -2   1   1  460.89   14.60
  -2   1   1  465.15   14.62
   2  -1  -1  468.70   14.62
  -2   1   1  466.00   14.57
  -3   1   1   53.99    1.97
   3  -1  -1   57.20    1.96
  -3   1   1   59.73    1.96
   3  -1  -1   56.15    1.95
  -3   1   1   60.76    1.99
  -3   1   1   56.72    1.97
  -3   1   1   60.31    1.91
  -4   1   1  335.51   10.30
  -4   1   1  317.99   10.31
  -4   1   1  324.29   10.31
   4  -1  -1  336.04   10.34
  -4   1   1  344.12   10.34
  -4   1   1  329.71   10.35
  -4   1   1  313.63   10.26
   4  -1  -1  301.96   10.32
  -5   1   1  618.67   19.14
  -5   1   1  586.22   19.11
  -5   1   1  595.37   19.13
   5  -1  -1  622.10   19.17
  -5   1   1  613.00   19.20
  -5   1   1  628.58   19.16
  -5   1   1  590.59   19.09
  -6   1   1  108.56    3.64
  -6   1   1  112.68    3.70
   6  -1  -1  106.90    3.72
  -6   1   1  105.67    3.69
  -6   1   1  113.66    3.70
  -6   1   1  110.99    3.80
  -6   1   1  112.57    3.65
   7  -1  -1    3.23    0.74
  -7   1   1    3.15    0.97
  -7   1   1    2.80    0.85
  -7   1   1    4.71    0.76
   7  -1  -1    4.88    0.89
  -7   1   1    3.56    0.80
  -7   1   1    2.95    0.67
  -7   1   1    3.93    0.73
  -8   1   1   13.95    1.10
  -8   1   1   14.46    0.95
   8  -1  -1   14.39    1.19
  -8   1   1   16.24    1.00
  -9   1   1    6.00    0.87
  -9   1   1    5.93    1.09
 -10   1   1    3.83    1.15
 -11   1   1   -0.64    1.32
 -11  -2   0   19.13    1.59
 -10  -2   0    2.62    1.17
  -9  -2   0   52.95    1.86
  -9  -2   0   54.29    2.16
  -8  -2   0    7.37    0.80
  -8  -2   0    5.00    0.89
  -8  -2   0    5.11    0.85
  -8  -2   0    6.87    0.55
  -8  -2   0    6.51    0.82
  -7  -2   0  627.29   19.36
  -7  -2   0  601.49   19.34
  -7  -2   0  612.39   19.42
   7   2   0  605.88   19.36
  -7  -2   0  644.70   19.41
  -7  -2   0  604.60   19.25
  -7  -2   0  604.29   19.36
  -6  -2   0  688.76   22.34
  -6  -2   0  735.80   22.35
  -6  -2   0  696.00   22.40
   6   2   0  707.54   22.34
  -6  -2   0  704.31   22.38
  -6  -2   0  715.29   22.26
  -6  -2   0  699.13   22.36
  -5  -2   0   15.56    0.74
  -5  -2   0   17.81    0.79
   5   2   0   16.48    0.69
  -5  -2   0   18.56    0.75
  -5  -2   0   15.82    0.61
  -5  -2   0   15.97    0.80
  -5  -2   0   16.95    0.77
  -4  -2   0  761.19   23.23
  -4  -2   0  738.68   23.27
   4   2   0  749.33   23.19
  -4  -2   0  706.26   23.23
  -4  -2   0  725.47   23.17
  -4  -2   0  745.86   23.24
  -4  -2   0  763.97   23.27
  -3  -2   0  356.02   11.13
  -3  -2   0  348.75   11.13
   3   2   0  366.34   11.17
  -3  -2   0  341.79   11.16
  -3  -2   0  356.96   11.15
   3   2   0  348.46   11.09
  -3  -2   0  356.24   11.08
  -2  -2   0   48.08    1.54
   2   2   0   48.75    1.54
   2   2   0   45.65    1.48
   1   2   0  781.78   24.22
   1   2   0  763.11   24.21
  -2   2   0 1017.13   31.30
  -2   2   0  976.92   31.32
   2  -2   0  990.01   31.28
  -3   2   0   96.87    3.15
  -3   2   0   98.99    3.17
  -3   2   0  101.24    3.11
  -4   2   0  103.36    3.36
  -4   2   0   97.86    3.33
  -4   2   0  100.18    3.30
  -5   2   0  582.89   18.33
  -5   2   0  553.33   18.27
  -5   2   0  599.88   18.28
  -6   2   0  161.13    5.24
   6  -2   0  155.77    5.32
  -6   2   0  170.16    5.29
  -6   2   0  166.82    5.36
  -6   2   0  154.62    5.20
  -7   2   0   43.82    1.67
  -7   2   0   42.01    1.74
  -7   2   0   41.92    1.62
   7  -2   0   44.09    1.81
  -7   2   0   42.68    1.77
  -7   2   0   43.67    1.89
  -8   2   0   29.01    1.35
   8  -2   0   27.74    1.56
  -8   2   0   29.52    1.32
  -9   2   0   -0.78    1.05
   9  -2   0    0.91    1.19
 -10   2   0   13.69    1.44
  10  -2   0   18.75    1.66
 -11   2   0    6.51    1.41
 -10  -3   1    1.27    1.17
  -9  -3   1    1.49    1.04
  -8  -3   1    0.93    0.71
  -8  -3   1    2.12    0.87
  -8  -3   1    1.57    0.91
  -8  -3   1    1.31    0.41
   8   3  -1    0.84    0.96
  -7  -3   1   10.78    0.93
   7   3  -1   10.45    0.91
  -7  -3   1    9.19    0.78
  -7  -3   1   10.21    0.74
  -7  -3   1    9.45    0.85
  -7  -3   1    9.24    0.91
  -7  -3   1    9.72    0.49
  -7  -3   1   11.88    0.83
  -6  -3   1  101.60    3.32
  -6  -3   1   96.67    3.30
  -6  -3   1   96.76    3.38
  -6  -3   1  105.56    3.42
  -6  -3   1   97.55    3.18
  -6  -3   1  103.92    3.40
  -6  -3   1  100.22    3.35
  -5  -3   1   71.14    2.28
   5   3  -1   75.10    2.35
  -5  -3   1   65.11    2.26
   5   3  -1   67.62    2.30
  -5  -3   1   71.09    2.35
   5   3  -1   68.82    2.37
  -5  -3   1   74.32    2.36
  -5  -3   1   65.03    2.15
  -5  -3   1   66.68    2.31
  -4  -3   1    3.26    0.41
   4   3  -1    3.31    0.23
   4   3  -1    3.86    0.48
  -4  -3   1    3.37    0.43
   4   3  -1    3.39    0.35
  -4  -3   1    3.72    0.36
  -4  -3   1    2.82    0.34
   4   3  -1    3.16    0.40
   3   3  -1  335.28   10.68
  -3  -3   1  326.26   10.71
   3   3  -1  338.63   10.71
  -3  -3   1  334.46   10.69
   3   3  -1  346.87   10.71
   3   3  -1  346.44   10.68
   2   3  -1  183.02    6.08
   2   3  -1  196.34    6.08
   2   3  -1  192.89    6.05
   1   3  -1    4.32    0.25
   0   3  -1    5.09    0.37
   1  -3   1  288.88    9.12
   2  -3   1  288.99    9.54
  -2   3  -1  314.51    9.55
  -3   3  -1  698.55   22.56
   3  -3   1  737.03   22.53
  -3   3  -1  710.06   22.52
  -3   3  -1  711.82   22.53
  -4   3  -1  242.82    8.10
  -4   3  -1  257.43    8.11
  -4   3  -1  254.27    8.09
   4  -3   1  256.13    8.10
  -5   3  -1    6.50    0.71
   5  -3   1    6.34    0.68
  -5   3  -1    7.84    0.76
   5  -3   1    7.22    0.65
  -5   3  -1    6.89    0.73
  -6   3  -1  101.63    3.51
  -6   3  -1  104.03    3.57
  -6   3  -1   95.61    3.49
   6  -3   1  109.62    3.54
   6  -3   1  108.33    3.57
  -7   3  -1  151.84    4.91
  -7   3  -1  143.10    4.82
  -7   3  -1  144.64    4.79
   7  -3   1  137.58    4.87
   8  -3   1   21.23    1.41
  -8   3  -1   20.30    1.10
   9  -3   1    9.67    1.40
  10  -3   1    5.62    1.52
 -10  -4   2   14.77    1.45
  -9  -4   2    2.96    1.11
  -8  -4   2    6.05    0.33
  -8  -4   2    8.20    1.03
  -7  -4   2    5.52    0.90
  -7  -4   2    5.72    0.97
  -7  -4   2    6.00    0.94
   7   4  -2    6.81    0.97
  -7  -4   2    7.34    0.75
  -7  -4   2    6.33    0.68
   6   4  -2  114.78    3.93
  -6  -4   2  110.42    3.91
  -6  -4   2  118.29    3.92
   6   4  -2  117.14    3.93
  -6  -4   2  118.00    3.80
   6   4  -2  115.91    3.87
  -5  -4   2  383.44   13.07
   5   4  -2  431.82   13.09
  -5  -4   2  411.74   13.07
  -5  -4   2  402.94   12.99
   5   4  -2  438.23   13.09
   5   4  -2  407.99   13.03
   4   4  -2  195.69    6.13
   4   4  -2  189.34    6.18
  -4  -4   2  192.80    6.16
   4   4  -2  197.37    6.16
  -4  -4   2  180.33    6.15
   4   4  -2  192.98    6.17
   3   4  -2  308.46    9.72
   3   4  -2  309.13    9.77
  -3  -4   2  308.15    9.73
   3   4  -2  306.15    9.72
  -3  -4   2  293.32    9.73
   3   4  -2  318.95    9.76
   2   4  -2  425.02   12.64
   2   4  -2  403.49   12.55
  -2  -4   2  391.50   12.58
   2   4  -2  390.75   12.62
   2   4  -2  393.76   12.57
   1   4  -2    5.87    0.36
   1   4  -2    5.48    0.25
   0  -4   2  540.86   17.13
   0   4  -2  563.06   17.21
  -1   4  -2  994.49   31.19
   1  -4   2  990.51   31.12
  -2   4  -2   20.90    0.91
   2  -4   2   21.34    0.76
  -3   4  -2  500.45   16.34
  -3   4  -2  526.53   16.35
   3  -4   2  527.05   16.35
  -4   4  -2  571.66   18.76
  -4   4  -2  635.77   18.80
  -4   4  -2  589.08   18.80
   4  -4   2  611.65   18.78
   4  -4   2  568.30   18.79
  -5   4  -2   38.03    1.49
  -5   4  -2   37.09    1.52
  -5   4  -2   37.13    1.54
   5  -4   2   37.59    1.52
  -6   4  -2  214.64    6.75
  -6   4  -2  205.30    6.69
  -6   4  -2  200.31    6.70
   6  -4   2  203.41    6.74
  -7   4  -2  211.34    7.02
  -7   4  -2  214.51    6.98
   7  -4   2  214.12    7.06
   8  -4   2    3.14    1.19
   9  -4   2    5.13    1.34
  10  -4   2   37.57    2.26
  -9  -5   3   10.64    1.37
  -8  -5   3   47.54    2.10
  -7  -5   3   29.07    1.50
   6   5  -3   98.71    3.37
  -6  -5   3  100.12    3.43
   5   5  -3  335.44   11.25
  -5  -5   3  358.54   11.24
   5   5  -3  373.98   11.20
  -5  -5   3  338.81   11.21
   5   5  -3  349.11   11.25
   4   5  -3   98.04    3.09
   4   5  -3   91.73    3.16
  -4  -5   3   92.84    3.11
   4   5  -3   89.50    3.11
   4   5  -3   93.55    3.15
   3   5  -3   35.43    1.21
   3   5  -3   32.12    1.29
  -3  -5   3   35.16    1.20
   3   5  -3   33.28    1.27
   2   5  -3  105.49    3.73
  -2  -5   3  113.30    3.73
   2   5  -3  115.45    3.81
   1   5  -3    6.75    0.47
   1   5  -3    6.85    0.43
   0   5  -3  119.46    3.88
   0   5  -3  121.17    3.89
  -1   5  -3  156.92    5.06
  -2   5  -3    9.80    0.51
  -2   5  -3   11.73    0.73
  -3   5  -3  276.73    8.86
  -3   5  -3  283.44    8.94
  -4   5  -3  530.32   16.38
  -4   5  -3  515.50   16.44
   4  -5   3  503.83   16.44
  -5   5  -3    3.93    0.79
  -5   5  -3    3.16    0.72
   5  -5   3    2.96    0.81
  -6   5  -3   44.68    1.84
  -6   5  -3   44.11    1.72
   6  -5   3   40.39    1.84
  -7   5  -3   11.21    1.18
   7  -5   3    8.27    1.17
   8  -5   3    6.68    1.37
   9  -5   3    4.73    1.49
   7   6  -4   10.51    1.00
  -7  -6   4    8.27    1.09
   6   6  -4   72.30    2.51
   6   6  -4   71.98    2.60
  -6  -6   4   66.15    2.55
   5   6  -4    8.12    0.74
   5   6  -4    7.38    0.86
  -5  -6   4    8.53    0.80
  -4  -6   4   40.74    1.59
   4   6  -4   42.55    1.69
   3   6  -4  153.82    5.05
  -3  -6   4  146.19    4.89
   3   6  -4  144.71    5.00
   2   6  -4   58.77    1.91
   2   6  -4   56.39    2.07
   2   6  -4   61.12    2.15
   1   6  -4   39.13    1.35
   1   6  -4   37.87    1.45
   0   6  -4   68.19    2.23
   0   6  -4   63.54    2.25
  -1   6  -4   17.77    0.89
  -2   6  -4  301.24    9.61
  -3   6  -4   12.09    0.61
  -3   6  -4   14.09    0.92
  -4   6  -4  134.96    4.37
  -5   6  -4  186.35    5.86
   5  -6   4  173.02    6.00
  -6   6  -4   49.92    1.93
   6  -6   4   54.94    2.18
   7  -6   4    1.96    1.22
   8  -6   4   20.05    1.68
   7   7  -5  106.23    3.71
  -6  -7   5   49.75    1.99
   6   7  -5   49.06    2.15
   6   7  -5   54.28    1.99
  -5  -7   5    1.29    0.69
   5   7  -5    0.30    0.94
   5   7  -5    1.53    0.74
   4   7  -5   46.06    1.97
   4   7  -5   52.41    1.84
   3   7  -5   79.98    2.94
   3   7  -5   86.54    2.83
   2   7  -5   34.38    1.18
   2   7  -5   31.35    1.42
   1   7  -5    6.79    0.55
   1   7  -5    6.65    0.78
   0   7  -5   18.59    0.87
   0   7  -5   15.09    0.93
  -1   7  -5   49.06    1.72
  -1   7  -5   43.48    1.72
  -2   7  -5  326.65   10.42
   5  -7   5   89.67    3.29
   6  -7   5   30.45    1.74
   7  -7   5    2.98    1.43
   7   8  -6    2.79    1.08
   6   8  -6   36.44    1.93
   6   8  -6   40.81    1.73
   5   8  -6   36.38    1.83
   5   8  -6   39.81    1.63
   4   8  -6   18.27    1.31
   4   8  -6   18.01    1.05
   3   8  -6    1.99    1.00
   3   8  -6    2.35    0.72
   2   8  -6   27.32    1.02
   2   8  -6   25.88    1.39
   1   8  -6    3.91    0.59
   1   8  -6    3.90    0.94
   0   8  -6   10.50    0.78
   0   8  -6    9.51    0.98
  -1   8  -6   10.44    0.88
  -1   8  -6   10.01    0.97
  -2   8  -6    0.68    0.83
   5  -8   6   -0.54    1.30
   4   9  -7   55.39    2.56
   4   9  -7   64.60    2.28
   3   9  -7    1.34    1.25
   3   9  -7    4.60    0.82
   2   9  -7   10.98    1.26
   2   9  -7   13.37    0.94
   1   9  -7   -1.10    1.09
   0   9  -7   24.67    1.46
  -1   9  -7   64.97    2.49
  -2   7 -10   47.87    2.25
   6  -6   9    0.91    1.28
   4  -6   9   32.58    2.06
   3  -6   9   34.69    1.98
   2  -6   9    5.57    1.36
   1  -6   9   62.59    2.52
   0   6  -9  192.48    6.43
   1   6  -9   46.36    2.23
   1   6  -9   52.49    1.77
   2   6  -9   17.36    1.51
   3   6  -9   33.91    1.89
   8  -5   8    9.39    1.48
   7  -5   8    9.09    1.31
   6  -5   8   68.54    2.95
   6  -5   8   68.37    2.64
   5  -5   8    2.13    1.32
   4  -5   8  266.19    8.76
   3  -5   8  184.00    6.17
  -2   5  -8    9.69    0.84
   2  -5   8   10.78    1.11
  -1   5  -8  130.17    4.27
   1  -5   8  132.64    4.44
   0   5  -8  231.27    7.49
   0  -5   8  245.02    7.63
  -1  -5   8    0.74    0.78
   1   5  -8    0.53    0.98
   1   5  -8    0.79    0.50
   1   5  -8    1.82    0.42
   2   5  -8   49.70    2.14
   2   5  -8   52.45    1.77
   3   5  -8   34.15    1.79
   3   5  -8   37.92    1.37
   4   5  -8   20.31    1.40
   5   5  -8   40.12    1.96
  10  -4   7    3.64    1.57
   9  -4   7    1.58    1.39
   8  -4   7    1.09    1.62
   8  -4   7    3.73    1.26
   7  -4   7    1.35    1.38
   7  -4   7    0.89    1.07
   6  -4   7    1.88    1.24
   6  -4   7   -0.31    0.91
  -5   4  -7    0.98    0.72
   5  -4   7    3.23    1.09
  -4   4  -7    2.84    0.58
   4  -4   7    3.83    1.02
   3  -4   7   94.13    3.00
  -3   4  -7   89.92    2.87
  -2   4  -7  232.67    7.38
   2  -4   7  227.79    7.47
   1  -4   7    0.62    0.65
  -1   4  -7   -0.12    0.53
   0   4  -7  123.57    4.02
   0  -4   7  127.18    4.10
  -1  -4   7   85.62    2.79
   1   4  -7   84.56    2.70
   1   4  -7   82.96    2.72
   1   4  -7   77.26    2.91
   2   4  -7   16.63    0.68
  -2  -4   7   15.58    0.60
   2   4  -7   14.46    1.03
  -2  -4   7   16.52    0.79
  -3  -4   7    3.03    0.45
   3   4  -7    3.41    0.89
   3   4  -7    2.50    0.47
  -3  -4   7    2.33    0.43
   4   4  -7    2.74    0.86
  -4  -4   7    0.53    0.52
   5   4  -7    3.22    1.00
   6   4  -7    6.80    1.15
   7   4  -7    2.08    1.19
  10  -3   6   44.57    2.30
   9  -3   6    4.40    1.26
   8  -3   6   15.75    1.58
   8  -3   6   12.16    1.26
  -7   3  -6   13.00    1.06
   7  -3   6   10.81    1.08
   6  -3   6    0.49    0.78
   6  -3   6   -0.11    1.01
  -6   3  -6    1.23    0.78
   5  -3   6   59.37    2.23
  -5   3  -6   59.81    2.08
   5  -3   6   58.19    2.12
  -5   3  -6   59.90    2.13
   5  -3   6   55.44    2.07
   4  -3   6   58.49    2.19
  -4   3  -6   61.60    2.06
  -4   3  -6   63.52    2.12
   4  -3   6   56.29    2.04
   3  -3   6   30.73    1.27
  -3   3  -6   30.30    1.09
  -3   3  -6   32.77    1.21
   3  -3   6   28.01    1.07
   2  -3   6 1221.72   37.81
  -2   3  -6 1216.38   37.71
   2  -3   6 1158.90   37.70
  -2   3  -6 1257.84   37.77
   1  -3   6  794.53   24.57
  -1   3  -6  770.02   24.53
   0   3  -6    0.67    0.38
   0  -3   6    1.12    0.43
   0   3  -6    0.74    0.21
   1   3  -6  345.53   11.02
  -1  -3   6  364.36   11.06
   1   3  -6  340.08   11.03
   1   3  -6  356.02   11.04
  -1  -3   6  350.25   11.01
   2   3  -6  259.14    8.09
  -2  -3   6  261.34    8.09
   2   3  -6  275.46    8.25
   2   3  -6  247.31    8.12
  -2  -3   6  244.91    8.09
   2   3  -6  262.47    8.23
  -3  -3   6    3.72    0.48
   3   3  -6    4.87    0.76
  -3  -3   6    3.60    0.31
   3   3  -6    4.25    0.69
   3   3  -6    3.67    0.51
   4   3  -6   66.68    2.29
  -4  -3   6   63.38    2.13
   5   3  -6    7.80    0.91
  -5  -3   6    9.20    0.75
   6   3  -6   63.33    2.50
  -6  -3   6   69.83    2.40
  11  -2   5   14.74    1.68
  10  -2   5   42.71    2.13
   9  -2   5    1.61    1.40
   9  -2   5    2.43    1.17
   8  -2   5    1.65    0.95
   7  -2   5    3.32    0.82
   7  -2   5    3.59    0.85
  -7   2  -5    1.67    0.82
   6  -2   5   99.67    3.41
   6  -2   5  100.06    3.35
  -6   2  -5   96.41    3.34
  -6   2  -5  101.23    3.33
   6  -2   5   94.75    3.33
   5  -2   5  270.11    8.61
  -5   2  -5  263.70    8.56
   5  -2   5  273.08    8.57
   5  -2   5  265.01    8.56
   4  -2   5  500.57   15.46
  -4   2  -5  477.78   15.40
   4  -2   5  489.01   15.40
   3  -2   5    6.70    0.53
   3  -2   5    6.42    0.40
  -3   2  -5    6.90    0.53
   2  -2   5   64.25    2.11
   2  -2   5   61.49    2.02
  -2   2  -5   63.87    2.09
   1  -2   5  237.29    7.57
  -1   2  -5  239.88    7.56
   0  -2   5  185.42    5.73
   0   2  -5  181.91    5.72
   0   2  -5  174.85    5.72
   1   2  -5    0.81    0.29
   1   2  -5    1.55    0.19
  -1  -2   5    1.03    0.25
   1   2  -5    1.35    0.26
  -2  -2   5    2.78    0.39
   2   2  -5    3.39    0.39
   2   2  -5    3.07    0.28
   2   2  -5    2.10    0.52
  -2  -2   5    3.75    0.26
   2   2  -5    4.34    0.49
  -3  -2   5    8.78    0.60
   3   2  -5    9.65    0.69
   3   2  -5    9.63    0.61
  -3  -2   5    9.21    0.38
   3   2  -5    9.57    0.65
  -4  -2   5   10.05    0.69
   4   2  -5   10.72    0.78
   4   2  -5   10.54    0.70
  -4  -2   5   11.04    0.41
   4   2  -5    9.86    0.72
  -5  -2   5   49.20    1.72
   5   2  -5   56.81    1.92
  -5  -2   5   47.94    1.63
   5   2  -5   50.32    1.86
  -5  -2   5   49.79    1.60
  -5  -2   5   56.45    1.85
  -6  -2   5    6.74    0.82
  -6  -2   5    6.04    0.59
  -6  -2   5    5.47    0.32
   6   2  -5    5.63    0.80
  -6  -2   5    6.75    1.02
   6   2  -5    5.79    0.94
  -6  -2   5    5.26    0.33
  -7  -2   5    6.97    0.68
  -7  -2   5    7.04    0.39
  -8  -2   5   16.56    0.99
  12  -1   4   30.70    2.10
  11  -1   4   36.23    2.05
  10  -1   4    6.72    1.53
  10  -1   4    8.21    1.30
   9  -1   4   12.75    1.41
   9  -1   4   14.55    1.21
   8  -1   4   49.90    2.17
   8  -1   4   54.86    2.09
   8  -1   4   53.08    2.11
   7  -1   4   17.76    1.15
  -7   1  -4   19.63    1.12
   7  -1   4   19.42    1.04
  -7   1  -4   17.33    1.02
   7  -1   4   20.77    1.10
  -7   1  -4   18.99    1.02
   6  -1   4   98.17    3.26
  -6   1  -4   93.93    3.27
  -6   1  -4   98.99    3.22
   6  -1   4   94.90    3.26
   5  -1   4   16.24    0.87
   5  -1   4   16.56    0.83
  -5   1  -4   19.29    0.85
  -5   1  -4   17.99    0.84
   5  -1   4   19.02    0.82
   4  -1   4  280.73    8.95
   4  -1   4  279.94    8.93
   4  -1   4  278.01    8.92
  -4   1  -4  286.73    8.93
   3  -1   4  542.51   16.73
   3  -1   4  516.45   16.76
   2  -1   4   71.52    2.31
   2  -1   4   72.63    2.35
  -1   1  -4 1803.18   56.60
   1  -1   4 1806.95   56.60
   0   1  -4 1743.30   54.70
   0  -1   4 1746.35   54.71
   1   1  -4   46.77    1.48
  -1  -1   4   45.98    1.50
   1   1  -4   45.65    1.56
   2   1  -4  399.33   12.70
   2   1  -4  407.56   12.69
  -2  -1   4  400.06   12.61
   2   1  -4  402.50   12.70
  -3  -1   4  384.38   11.94
  -3  -1   4  371.58   11.86
   3   1  -4  399.28   11.94
   3   1  -4  387.77   11.95
  -3  -1   4  374.15   11.83
   3   1  -4  358.02   11.93
   4   1  -4  108.97    3.48
   4   1  -4  105.92    3.50
  -4  -1   4  110.00    3.49
  -4  -1   4  100.50    3.53
  -4  -1   4  101.64    3.39
  -5  -1   4  278.26    8.95
  -5  -1   4  285.05    8.94
   5   1  -4  299.06    9.06
  -5  -1   4  273.48    9.03
   5   1  -4  285.06    9.06
  -5  -1   4  287.74    9.03
  -5  -1   4  279.84    9.12
  -5  -1   4  285.61    9.09
  -5  -1   4  267.19    9.01
  -6  -1   4  234.01    7.55
  -6  -1   4  245.86    7.50
  -6  -1   4  229.25    7.63
   6   1  -4  240.50    7.68
   6   1  -4  222.45    7.66
  -6  -1   4  247.48    7.64
  -6  -1   4  233.21    7.74
  -6  -1   4  225.62    7.62
   6   1  -4  237.03    7.64
  -6  -1   4  234.98    7.70
  -7  -1   4    6.70    0.72
  -7  -1   4    7.09    0.87
   7   1  -4    5.16    0.88
  -7  -1   4    5.72    0.54
  -8  -1   4  185.46    6.14
  -9  -1   4  161.00    5.44
 -10  -1   4    8.28    1.34
 -11   0  -3   30.34    1.94
  10   0   3    1.28    1.30
  10   0   3    0.64    1.17
   9   0   3   43.12    1.99
  -9   0  -3   42.50    1.77
   9   0   3   43.35    1.97
   9   0   3   44.15    1.88
   8   0   3   11.67    1.03
   8   0   3   11.39    1.08
  -8   0  -3   12.41    0.90
  -8   0  -3   12.36    1.08
  -8   0  -3   10.83    0.83
   8   0   3   14.04    0.96
   7   0   3  109.47    3.73
  -7   0  -3  106.83    3.67
   7   0   3  105.61    3.71
  -7   0  -3  111.83    3.75
  -7   0  -3  110.13    3.65
  -7   0  -3  114.71    3.63
   7   0   3  109.18    3.71
   6   0   3   93.85    3.09
  -6   0  -3   89.67    3.02
   6   0   3   94.99    3.10
  -6   0  -3   91.74    3.07
  -6   0  -3   90.08    3.03
  -6   0  -3   87.51    3.11
   6   0   3   93.55    3.07
  -5   0  -3   83.64    2.64
   5   0   3   79.83    2.67
  -5   0  -3   78.88    2.66
  -5   0  -3   79.01    2.69
   5   0   3   78.46    2.66
  -4   0  -3  846.89   26.68
   4   0   3  855.07   26.70
   4   0   3  845.90   26.69
   3   0   3 1435.01   45.36
  -3   0  -3 1444.51   45.36
   3   0   3 1457.72   45.36
   3   0   3 1445.09   45.35
  -2   0  -3  892.74   27.84
   2   0   3  881.04   27.84
  -1   0  -3    5.45    0.23
   1   0   3    5.81    0.25
   0   0   3  815.54   25.58
  -1   0   3  123.09    3.86
  -1   0   3  119.69    3.87
   1   0  -3  127.27    3.93
   2   0  -3  188.44    5.75
   2   0  -3  183.47    5.78
  -2   0   3  174.74    5.71
  -3   0   3  233.22    7.60
   3   0  -3  244.54    7.64
  -3   0   3  233.45    7.63
   3   0  -3  245.38    7.68
  -3   0   3  249.77    7.70
  -3   0   3  242.50    7.63
  -4   0   3  157.73    4.83
   4   0  -3  153.82    4.88
  -4   0   3  147.89    4.85
   4   0  -3  147.86    4.90
  -4   0   3  149.08    4.95
  -4   0   3  155.63    4.91
  -4   0   3  151.23    4.86
   4   0  -3  142.88    4.85
  -4   0   3  146.24    4.92
  -5   0   3  305.74    9.73
  -5   0   3  302.70    9.73
  -5   0   3  304.01    9.76
   5   0  -3  305.15    9.82
  -5   0   3  305.63    9.82
  -5   0   3  308.16    9.86
  -5   0   3  311.46    9.80
  -5   0   3  301.67    9.75
   5   0  -3  312.71    9.76
  -6   0   3  314.28   10.13
  -6   0   3  321.79   10.18
  -6   0   3  323.15   10.11
   6   0  -3  305.25   10.23
  -6   0   3  326.34   10.23
  -6   0   3  299.12   10.26
  -6   0   3  329.98   10.21
  -6   0   3  319.15   10.16
   7   0  -3    1.47    0.80
  -7   0   3    1.16    0.86
  -7   0   3   -0.02    0.67
  -7   0   3    1.33    0.74
  -7   0   3    1.77    0.73
  -7   0   3    1.05    0.58
  -8   0   3   48.88    1.80
  -8   0   3   51.96    2.00
  -9   0   3   57.24    2.30
 -10   0   3    1.32    1.23
 -11  -1  -2    6.54    1.45
 -10  -1  -2   36.82    1.90
   9   1   2    2.14    1.05
  -9  -1  -2    1.21    0.99
  -9  -1  -2    1.71    0.90
  -9  -1  -2    1.50    0.69
   9   1   2    1.42    1.04
  -8  -1  -2    9.36    0.89
   8   1   2    9.60    0.93
  -8  -1  -2   10.26    0.87
  -8  -1  -2    8.67    0.70
  -8  -1  -2    9.43    1.03
   8   1   2   10.83    1.03
   7   1   2    8.22    0.81
  -7  -1  -2    9.42    0.74
   7   1   2   10.32    0.77
  -7  -1  -2    8.38    0.75
   7   1   2    8.88    0.76
  -7  -1  -2    9.10    0.63
  -7  -1  -2    9.21    0.83
   6   1   2   45.49    1.66
  -6  -1  -2   45.83    1.63
   6   1   2   44.50    1.61
  -6  -1  -2   44.89    1.62
  -6  -1  -2   42.92    1.67
  -6  -1  -2   45.15    1.55
   6   1   2   45.24    1.65
   5   1   2  364.29   11.40
  -5  -1  -2  379.41   11.39
   5   1   2  347.01   11.35
  -5  -1  -2  355.64   11.33
   5   1   2  370.10   11.39
  -5  -1  -2  348.22   11.37
   4   1   2  100.17    3.08
   4   1   2   87.63    3.04
  -4  -1  -2   91.04    3.03
   4   1   2   99.38    3.07
  -4  -1  -2   98.27    3.06
   3   1   2  215.28    6.55
  -3  -1  -2  198.80    6.52
   3   1   2  204.93    6.53
  -3  -1  -2  209.27    6.52
   2   1   2  725.18   22.14
   2   1   2  700.89   22.12
  -2  -1  -2  694.34   22.12
   2   1   2  709.77   22.11
  -2  -1  -2  700.56   22.10
   1   1   2  138.44    4.35
   1   1   2  138.55    4.35
  -1  -1  -2  136.37    4.35
   0  -1  -2  262.70    8.27
   1  -1  -2  175.60    5.45
   1  -1  -2  173.57    5.41
  -1   1   2  167.54    5.40
  -2   1   2  331.52    9.91
   2  -1  -2  312.13    9.92
   2  -1  -2  301.82    9.96
  -2   1   2  311.38    9.91
   2  -1  -2  306.15    9.96
  -3   1   2  134.16    4.39
  -3   1   2  138.06    4.45
   3  -1  -2  136.46    4.45
  -3   1   2  140.65    4.48
  -3   1   2  141.93    4.39
   3  -1  -2  134.63    4.45
   3  -1  -2  134.93    4.39
  -4   1   2  170.89    5.52
  -4   1   2  172.59    5.57
  -4   1   2  173.56    5.57
   4  -1  -2  174.19    5.58
  -4   1   2  170.76    5.58
  -4   1   2  164.25    5.59
   4  -1  -2  170.05    5.60
  -4   1   2  177.24    5.52
  -5   1   2   34.03    1.29
  -5   1   2   34.43    1.33
  -5   1   2   34.21    1.36
   5  -1  -2   32.62    1.36
  -5   1   2   32.06    1.45
  -5   1   2   34.72    1.39
  -5   1   2   33.19    1.28
   5  -1  -2   34.73    1.39
  -6   1   2  173.55    5.49
  -6   1   2  167.91    5.47
  -6   1   2  171.64    5.53
   6  -1  -2  165.42    5.55
  -6   1   2  170.56    5.53
  -6   1   2  163.63    5.61
  -6   1   2  165.29    5.46
  -7   1   2  256.02    8.48
  -7   1   2  264.80    8.43
  -7   1   2  254.49    8.51
   7  -1  -2  258.82    8.55
  -7   1   2  273.51    8.53
  -7   1   2  269.77    8.46
  -8   1   2   32.42    1.51
  -8   1   2   32.88    1.53
  -8   1   2   35.28    1.41
  -9   1   2    2.77    0.81
  -9   1   2    2.17    1.01
 -10   1   2   27.44    1.60
 -11   1   2   -1.53    1.35
 -11  -2  -1   22.84    1.62
 -10  -2  -1   40.79    1.57
 -10  -2  -1   40.23    1.95
  -9  -2  -1   35.84    1.34
  -9  -2  -1   34.14    1.68
  -9  -2  -1   33.13    1.57
  -8  -2  -1    3.05    0.77
  -8  -2  -1    3.75    0.76
  -8  -2  -1    3.72    0.87
   8   2   1    3.56    0.79
  -8  -2  -1    2.15    0.78
  -8  -2  -1    2.21    0.52
  -8  -2  -1    4.18    0.77
  -7  -2  -1  153.99    5.08
  -7  -2  -1  167.58    5.10
  -7  -2  -1  154.43    5.17
   7   2   1  160.70    5.09
  -7  -2  -1  148.74    5.09
  -7  -2  -1  150.59    4.98
  -7  -2  -1  159.31    5.10
  -6  -2  -1    2.82    0.57
  -6  -2  -1    2.12    0.54
  -6  -2  -1    2.05    0.36
   6   2   1    2.60    0.45
  -6  -2  -1    2.59    0.51
  -6  -2  -1    1.53    0.51
   6   2   1    1.16    0.55
  -5  -2  -1  568.46   17.75
   5   2   1  566.20   17.70
  -5  -2  -1  577.30   17.80
  -5  -2  -1  577.11   17.76
  -5  -2  -1  543.85   17.68
   5   2   1  553.70   17.76
  -5  -2  -1  572.10   17.74
   4   2   1  909.38   29.55
  -4  -2  -1  958.41   29.59
  -4  -2  -1  935.51   29.50
   4   2   1  944.30   29.51
  -4  -2  -1  947.97   29.56
  -4  -2  -1  946.40   29.55
   4   2   1  947.51   29.57
  -3  -2  -1   35.00    1.18
   3   2   1   35.00    1.18
   3   2   1   32.02    1.17
  -3  -2  -1   35.35    1.13
   3   2   1   35.14    1.13
   2   2   1 3499.78  106.57
  -2  -2  -1 3368.87  106.56
  -2  -2  -1 3367.06  106.54
   1   2   1   18.09    0.62
  -1   2   1  684.29   21.17
   1  -2  -1  674.82   21.18
   1  -2  -1  645.15   21.22
  -2   2   1   64.73    2.07
  -2   2   1   64.62    2.12
   2  -2  -1   63.34    2.13
  -3   2   1   48.46    1.66
   3  -2  -1   45.04    1.66
  -3   2   1   48.68    1.71
  -3   2   1   49.57    1.60
  -4   2   1  366.18   11.44
  -4   2   1  347.61   11.43
  -4   2   1  356.50   11.34
  -4   2   1  359.80   11.40
   4  -2  -1  365.42   11.43
  -5   2   1    1.56    0.67
  -5   2   1    1.94    0.58
  -5   2   1    2.03    0.65
  -5   2   1    1.53    0.46
  -6   2   1  110.23    3.60
  -6   2   1  101.90    3.58
  -6   2   1  107.71    3.61
  -6   2   1  109.68    3.71
  -6   2   1  105.71    3.54
  -7   2   1  195.03    6.42
  -7   2   1  193.22    6.36
  -7   2   1  198.14    6.43
  -7   2   1  197.93    6.35
  -7   2   1  196.20    6.53
  -8   2   1   65.57    2.48
  -8   2   1   65.28    2.37
  -8   2   1   63.31    2.36
   8  -2  -1   68.53    2.58
  -9   2   1    1.64    1.04
   9  -2  -1    2.82    1.28
 -10   2   1    4.74    1.22
 -11   2   1    2.28    1.30
 -11  -3   0   -2.23    1.36
 -10  -3   0    1.86    1.16
  -9  -3   0    1.25    0.99
  -9  -3   0   -0.09    0.52
   9   3   0    2.20    1.13
  -8  -3   0    1.27    0.69
  -8  -3   0    1.47    0.84
  -8  -3   0    2.77    0.82
  -8  -3   0    2.14    0.45
   8   3   0    1.51    0.91
  -7  -3   0   27.60    1.19
   7   3   0   29.52    1.31
  -7  -3   0   26.47    1.14
   7   3   0   28.09    1.13
  -7  -3   0   27.90    1.26
  -7  -3   0   26.77    1.31
  -7  -3   0   26.62    0.98
  -7  -3   0   27.15    1.24
  -7  -3   0   26.02    1.20
  -6  -3   0    5.65    0.65
   6   3   0    4.84    0.61
  -6  -3   0    6.12    0.54
  -6  -3   0    4.76    0.57
  -6  -3   0    5.18    0.63
   6   3   0    5.88    0.48
  -6  -3   0    4.21    0.64
  -6  -3   0    4.54    0.35
  -6  -3   0    5.53    0.61
  -5  -3   0    3.98    0.52
   5   3   0    4.12    0.31
  -5  -3   0    3.21    0.45
   5   3   0    3.73    0.46
  -5  -3   0    3.26    0.43
  -5  -3   0    3.68    0.26
  -5  -3   0    3.70    0.50
  -4  -3   0  732.00   21.84
   4   3   0  726.61   21.85
  -4  -3   0  702.37   21.79
  -4  -3   0  667.32   21.72
   4   3   0  687.65   21.73
   4   3   0  730.45   21.81
   3   3   0   39.25    1.30
   3   3   0   43.63    1.42
   3   3   0   42.52    1.36
   2   3   0    7.14    0.37
  -1  -3   0  825.51   26.19
   1   3   0  815.25   26.19
   1   3   0  873.53   26.21
   0   3   0 1286.56   40.32
   1  -3   0   58.37    1.92
   2  -3   0   92.29    2.99
   2  -3   0   90.19    2.97
  -3   3   0    2.32    0.44
   3  -3   0    1.32    0.37
  -3   3   0    0.77    0.53
   3  -3   0    1.74    0.36
  -4   3   0  177.59    5.50
  -4   3   0  165.15    5.47
  -4   3   0  160.85    5.51
   4  -3   0  170.34    5.48
  -5   3   0  308.62   10.09
  -5   3   0  331.96   10.05
   5  -3   0  312.07   10.10
  -5   3   0  318.90   10.11
  -5   3   0  322.73   10.10
  -5   3   0  303.46    9.98
  -6   3   0  158.86    5.35
  -6   3   0  172.45    5.34
   6  -3   0  156.99    5.37
  -6   3   0  160.32    5.40
  -6   3   0  172.58    5.38
  -6   3   0  157.54    5.25
  -7   3   0    4.11    0.96
   7  -3   0    4.33    0.85
  -7   3   0    4.02    0.94
   7  -3   0    4.59    0.94
  -7   3   0    4.56    0.88
  -7   3   0    5.29    0.72
   8  -3   0   84.99    3.02
  -8   3   0   74.77    2.72
   9  -3   0   62.81    2.56
  -9   3   0   57.01    2.40
  10  -3   0   22.84    1.84
 -10   3   0   23.87    1.57
 -11   3   0   -0.08    1.40
 -10  -4   1   -1.09    1.23
  -9  -4   1   13.30    1.25
  -8  -4   1   74.02    2.72
  -8  -4   1   71.31    2.35
   8   4  -1   80.06    2.76
  -7  -4   1   67.06    2.24
   7   4  -1   68.39    2.39
  -7  -4   1   60.74    2.23
  -7  -4   1   68.64    2.38
  -7  -4   1   64.26    2.38
  -7  -4   1   63.04    2.05
  -7  -4   1   60.57    2.29
  -7  -4   1   60.79    2.35
   6   4  -1  311.03   10.11
  -6  -4   1  307.42   10.08
   6   4  -1  325.90   10.08
  -6  -4   1  335.39   10.01
   6   4  -1  314.16   10.06
   5   4  -1    6.19    0.35
  -5  -4   1    8.37    0.63
   5   4  -1    8.10    0.69
  -5  -4   1    9.60    0.65
   5   4  -1    8.83    0.59
   5   4  -1    7.32    0.54
   4   4  -1  414.68   13.22
   4   4  -1  412.53   13.11
   4   4  -1  431.09   13.26
  -4  -4   1  421.27   13.23
   4   4  -1  435.57   13.22
  -4  -4   1  430.11   13.24
   3   4  -1  977.83   29.81
   3   4  -1  938.02   29.85
   3   4  -1  900.94   29.82
   3   4  -1  948.74   29.74
  -3  -4   1  950.98   29.83
   3   4  -1  977.06   29.85
   2   4  -1  127.83    4.14
  -2  -4   1  125.52    4.11
   2   4  -1  131.10    4.13
   2   4  -1  129.35    4.08
   1   4  -1 1023.46   32.13
   0   4  -1  645.13   20.14
   0   4  -1  630.99   20.22
  -1   4  -1    9.86    0.62
   1  -4   1    9.40    0.46
   2  -4   1  666.91   21.01
  -3   4  -1  198.52    6.34
  -3   4  -1  188.54    6.27
   3  -4   1  199.83    6.28
  -4   4  -1    3.17    0.70
  -4   4  -1    2.80    0.61
   4  -4   1    4.23    0.54
  -4   4  -1    4.72    0.61
  -5   4  -1  352.18   10.79
  -5   4  -1  333.55   10.75
  -5   4  -1  330.38   10.78
   5  -4   1  330.34   10.76
  -6   4  -1  343.13   10.73
  -6   4  -1  332.57   10.77
  -6   4  -1  321.84   10.72
   6  -4   1  331.32   10.79
   6  -4   1  344.15   10.75
   7  -4   1   11.75    1.09
   8  -4   1  106.38    3.82
  -8   4  -1  102.04    3.50
   9  -4   1   64.63    2.73
  10  -4   1   -0.11    1.57
 -10  -5   2    4.05    1.34
  -9  -5   2    0.52    1.12
  -8  -5   2    4.13    1.03
  -7  -5   2    2.82    0.88
   7   5  -2    2.59    0.89
   7   5  -2    3.09    0.76
  -7  -5   2    2.68    0.87
   6   5  -2   10.84    0.76
  -6  -5   2    7.96    0.91
   6   5  -2   11.43    0.94
   6   5  -2   10.58    0.88
  -6  -5   2   10.54    0.86
  -6  -5   2   11.23    0.86
   5   5  -2    9.31    0.66
   5   5  -2   10.28    0.80
  -5  -5   2    9.29    0.73
   5   5  -2   10.18    0.73
  -5  -5   2    8.56    0.74
   4   5  -2   74.06    2.45
   4   5  -2   71.91    2.51
  -4  -5   2   73.29    2.45
   4   5  -2   71.88    2.44
  -4  -5   2   71.23    2.48
   4   5  -2   74.05    2.49
   3   5  -2  460.06   13.54
   3   5  -2  445.91   13.58
  -3  -5   2  419.09   13.51
  -3  -5   2  404.63   13.53
   3   5  -2  417.02   13.56
   3   5  -2  428.91   13.50
   2   5  -2  327.50   10.49
   2   5  -2  328.00   10.56
   2   5  -2  331.98   10.54
   2   5  -2  339.05   10.48
   1   5  -2   31.00    1.11
   1   5  -2   31.02    1.13
   0   5  -2  164.07    4.86
   0   5  -2  154.76    4.79
  -1   5  -2   51.03    1.75
   1  -5   2   47.75    1.62
  -2   5  -2   30.47    1.18
  -2   5  -2   33.51    1.31
   2  -5   2   33.77    1.18
  -3   5  -2   46.64    1.66
  -3   5  -2   43.58    1.76
   3  -5   2   46.50    1.63
  -4   5  -2   10.42    0.76
   4  -5   2   10.07    0.69
  -5   5  -2  167.52    5.35
  -5   5  -2  159.88    5.39
   5  -5   2  171.62    5.36
   5  -5   2  151.54    5.40
  -6   5  -2   92.16    3.11
  -6   5  -2   93.73    3.18
   7  -5   2    1.78    1.10
   8  -5   2    7.87    1.37
   9  -5   2   16.00    1.64
  -7  -6   3    8.72    1.04
   7   6  -3    7.79    0.93
  -6  -6   3    0.46    0.79
   6   6  -3    0.62    0.71
   5   6  -3   55.91    1.93
  -5  -6   3   54.72    1.96
   5   6  -3   50.63    1.94
   5   6  -3   51.16    2.00
  -5  -6   3   52.75    1.97
   4   6  -3  167.52    5.37
   4   6  -3  159.32    5.44
  -4  -6   3  166.90    5.37
   4   6  -3  164.86    5.37
   4   6  -3  172.12    5.44
   3   6  -3    9.26    0.59
   3   6  -3    9.76    0.74
  -3  -6   3   10.02    0.54
   3   6  -3    8.87    0.69
   3   6  -3    8.84    0.57
   2   6  -3  299.30    9.30
   2   6  -3  297.79    9.17
   2   6  -3  275.49    9.25
   2   6  -3  287.90    9.16
   1   6  -3  264.70    7.93
   1   6  -3  255.88    7.96
   1   6  -3  245.11    7.84
   0   6  -3   67.89    2.36
   0   6  -3   74.90    2.40
  -1   6  -3  226.32    7.25
  -1   6  -3  239.16    7.37
  -2   6  -3  137.09    4.47
  -2   6  -3  145.71    4.60
  -3   6  -3   38.08    1.39
  -3   6  -3   37.80    1.57
  -4   6  -3  204.54    6.45
  -4   6  -3  200.72    6.55
   4  -6   3  194.07    6.55
  -5   6  -3   22.01    1.09
   5  -6   3   17.19    1.17
  -6   6  -3  151.45    4.91
   6  -6   3  143.48    5.05
   7  -6   3  188.07    6.36
   8  -6   3   13.51    1.54
  -7  -7   4    1.96    1.01
   7   7  -4    5.11    0.97
  -6  -7   4   42.07    1.77
   6   7  -4   45.07    1.76
  -5  -7   4  342.79   11.22
   5   7  -4  347.49   11.31
   5   7  -4  367.65   11.25
  -4  -7   4  123.54    4.23
   4   7  -4  128.89    4.37
   3   7  -4    5.76    0.62
   3   7  -4    4.82    0.78
   3   7  -4    6.85    0.35
   2   7  -4   85.80    2.91
   2   7  -4   76.34    2.81
   2   7  -4   83.76    2.67
   1   7  -4  121.87    4.29
   1   7  -4  136.92    4.23
   0   7  -4   35.02    1.41
   0   7  -4   39.17    1.41
  -1   7  -4    1.09    0.66
  -1   7  -4    1.92    0.56
  -2   7  -4    2.24    0.75
  -3   7  -4    0.89    0.44
  -4   7  -4  120.94    3.94
  -5   7  -4   13.10    0.88
   5  -7   4   14.60    1.18
   6  -7   4    5.11    1.21
  -6   7  -4    5.55    0.88
   7  -7   4   22.18    1.66
   7   8  -5    7.69    1.12
   6   8  -5   16.60    1.30
   6   8  -5   15.61    1.13
   5   8  -5   -0.50    1.00
   5   8  -5    1.38    0.84
   4   8  -5   75.44    2.79
   4   8  -5   76.21    2.64
   3   8  -5  173.01    5.96
   3   8  -5  186.16    5.87
   2   8  -5   33.51    1.20
   2   8  -5   33.68    1.48
   1   8  -5   20.21    0.90
   1   8  -5   18.05    1.08
   0   8  -5   78.04    2.58
   0   8  -5   72.57    2.65
  -1   8  -5   35.37    1.40
  -1   8  -5   30.65    1.38
  -2   8  -5   16.13    0.96
   5  -8   5  129.58    4.55
   6   9  -6   27.95    1.49
   5   9  -6    6.21    1.26
   5   9  -6    7.28    0.98
   4   9  -6   63.66    2.72
   4   9  -6   75.49    2.55
   3   9  -6  107.30    3.89
   3   9  -6  113.78    3.75
   2   9  -6   27.69    1.47
   1   9  -6   16.29    1.19
   0   9  -6   25.61    1.40
   0   9  -6   28.21    1.23
  -1   9  -6    0.22    0.92
   3  10  -7   10.64    1.37
   2  10  -7   19.07    1.17
   4  -6  10   16.78    1.85
   3  -6  10   -0.71    1.49
   2  -6  10   28.56    1.84
  -1   6 -10   26.06    1.70
   0   6 -10    4.92    1.39
   8  -5   9    0.79    1.39
   7  -5   9   44.70    2.10
   6  -5   9   17.77    1.37
   5  -5   9   22.93    1.78
   4  -5   9   28.19    1.76
   3  -5   9   23.77    1.59
   2  -5   9  213.60    7.06
  -1   5  -9  124.91    4.23
   1  -5   9  138.91    4.42
   0   5  -9    9.39    0.55
   0   5  -9    9.53    0.73
   0   5  -9    9.18    1.19
   0  -5   9    9.45    1.04
   1   5  -9  128.08    4.60
   1   5  -9  116.99    4.28
   2   5  -9   98.46    3.59
   3   5  -9    2.83    1.26
   4   5  -9   12.44    1.43
   9  -4   8   21.28    1.67
   8  -4   8   30.58    1.76
   7  -4   8    1.58    1.52
   7  -4   8    2.62    1.09
   6  -4   8    8.59    1.43
   6  -4   8   11.39    1.10
   5  -4   8    8.01    1.30
   4  -4   8    3.39    1.02
   3  -4   8   39.74    1.74
   2  -4   8    1.92    0.82
  -2   4  -8    0.26    0.65
  -1   4  -8   22.27    0.98
   1  -4   8   20.96    1.12
   0   4  -8  168.53    5.46
   0  -4   8  174.06    5.54
   1   4  -8   37.39    1.23
  -1  -4   8   37.89    1.40
   1   4  -8   33.53    1.62
   1   4  -8   34.07    1.30
  -2  -4   8   40.12    1.50
   2   4  -8   42.57    1.77
   3   4  -8  125.89    4.34
   4   4  -8    2.36    1.05
   5   4  -8   -0.45    1.11
   6   4  -8   -0.44    1.20
  10  -3   7    1.96    1.42
   9  -3   7  116.97    4.18
   8  -3   7   84.62    3.57
   8  -3   7   99.12    3.40
   7  -3   7    8.23    1.34
   7  -3   7    7.21    1.03
   6  -3   7   82.93    3.21
   6  -3   7   90.31    3.08
  -6   3  -7   88.04    3.03
   5  -3   7   72.67    2.70
   5  -3   7   69.71    2.51
  -5   3  -7   76.93    2.53
  -4   3  -7    0.84    0.70
   4  -3   7    0.82    0.77
  -4   3  -7    1.07    0.52
   4  -3   7    1.11    0.49
   3  -3   7   20.55    1.04
  -3   3  -7   19.53    0.81
   3  -3   7   18.71    0.79
  -3   3  -7   21.77    0.98
   2  -3   7    2.54    0.30
  -2   3  -7    2.14    0.56
   2  -3   7    2.45    0.60
   1  -3   7  121.65    3.75
  -1   3  -7  120.15    3.71
   0  -3   7  733.67   21.57
   0   3  -7  683.47   21.50
   0   3  -7  706.49   21.53
   0  -3   7  667.67   21.47
   1   3  -7  326.56   10.02
  -1  -3   7  327.08   10.08
   1   3  -7  309.11   10.05
   1   3  -7  314.99   10.05
  -1  -3   7  312.20   10.03
   2   3  -7    2.61    0.48
  -2  -3   7    2.98    0.43
  -2  -3   7    3.12    0.42
   2   3  -7    3.43    0.75
  -3  -3   7  178.77    5.58
   3   3  -7  182.75    5.81
   3   3  -7  168.66    5.68
  -3  -3   7  175.49    5.64
   3   3  -7  172.87    5.80
  -4  -3   7   23.13    0.93
   4   3  -7   19.27    1.17
   4   3  -7   21.38    0.97
   5   3  -7    4.23    0.95
  -5  -3   7    3.74    0.76
   6   3  -7   13.64    1.20
  11  -2   6   19.09    1.75
  10  -2   6    1.73    1.31
   9  -2   6    1.48    1.14
   8  -2   6   46.81    1.99
   8  -2   6   48.46    2.00
   7  -2   6    7.90    0.92
   7  -2   6    7.08    0.89
  -7   2  -6    9.28    0.95
   7  -2   6    5.63    1.04
   6  -2   6   10.87    0.85
   6  -2   6    9.38    0.96
   6  -2   6   11.47    0.85
  -6   2  -6    9.66    0.83
   5  -2   6   28.13    1.28
   5  -2   6   28.99    1.21
  -5   2  -6   28.13    1.18
   5  -2   6   28.64    1.17
   4  -2   6  124.47    3.99
  -4   2  -6  121.70    3.92
  -4   2  -6  121.68    3.95
   4  -2   6  116.03    3.90
  -3   2  -6  217.22    6.79
   3  -2   6  210.50    6.73
   3  -2   6  209.37    6.81
  -2   2  -6  339.05   10.53
   2  -2   6  327.55   10.48
   2  -2   6  337.96   10.56
  -1   2  -6   31.38    1.13
   1  -2   6   31.12    1.14
   0   2  -6  117.07    3.92
   0   2  -6  123.32    3.91
   0  -2   6  125.67    3.92
   1   2  -6  397.21   12.39
   1   2  -6  388.57   12.43
  -1  -2   6  403.99   12.44
   1   2  -6  382.62   12.47
  -2  -2   6   54.37    1.95
   2   2  -6   58.42    2.05
   2   2  -6   55.53    1.97
  -2  -2   6   58.85    1.87
   2   2  -6   57.80    2.04
  -3  -2   6    8.05    0.65
   3   2  -6    8.22    0.72
   3   2  -6    9.43    0.66
  -3  -2   6    8.51    0.40
   3   2  -6    7.42    0.72
  -4  -2   6   24.77    1.07
   4   2  -6   22.21    1.09
  -4  -2   6   23.26    0.81
   4   2  -6   21.96    1.13
  -5  -2   6   14.59    0.67
   5   2  -6   16.23    1.05
   5   2  -6   15.37    0.94
  -5  -2   6   15.85    0.57
  -5  -2   6   16.78    0.96
  -6  -2   6    0.10    0.25
  -6  -2   6    0.59    0.51
  -6  -2   6    0.80    0.82
   6   2  -6   -1.13    0.84
   7   2  -6    0.06    0.97
  12  -1   5   14.86    1.81
  11  -1   5    1.28    1.38
  10  -1   5  103.10    3.84
  10  -1   5   96.22    3.63
   9  -1   5   48.43    2.28
   9  -1   5   52.42    2.12
   9  -1   5   51.32    2.20
   8  -1   5   22.58    1.49
   8  -1   5   25.01    1.29
   8  -1   5   22.68    1.30
  -7   1  -5  169.39    5.57
   7  -1   5  171.60    5.55
   7  -1   5  165.99    5.56
   6  -1   5   37.65    1.56
  -6   1  -5   38.04    1.50
   6  -1   5   38.62    1.48
  -6   1  -5   39.87    1.49
   6  -1   5   36.98    1.50
   5  -1   5  140.23    4.69
  -5   1  -5  137.75    4.68
   5  -1   5  145.03    4.67
  -5   1  -5  153.21    4.67
   5  -1   5  142.15    4.66
   4  -1   5  128.67    4.31
   4  -1   5  136.92    4.28
   4  -1   5  131.15    4.29
   3  -1   5   24.73    0.95
   3  -1   5   24.95    0.90
  -2   1  -5  752.62   23.31
   2  -1   5  729.12   23.32
   1  -1   5  746.33   23.51
  -1   1  -5  749.90   23.51
   0   1  -5    4.22    0.31
   0  -1   5    4.18    0.28
  -1  -1   5  625.97   19.99
   1   1  -5  659.95   20.06
   2   1  -5 1558.86   49.26
   2   1  -5 1573.49   49.25
  -2  -1   5 1559.94   49.16
   2   1  -5 1595.81   49.26
  -3  -1   5   22.62    0.82
   3   1  -5   25.18    1.02
   3   1  -5   23.49    1.00
  -3  -1   5   23.51    0.81
  -3  -1   5   23.71    1.00
  -4  -1   5  218.10    7.12
   4   1  -5  240.68    7.24
   4   1  -5  223.02    7.25
  -4  -1   5  222.83    7.08
  -4  -1   5  233.41    7.25
   5   1  -5   73.00    2.52
   5   1  -5   68.21    2.52
  -5  -1   5   71.56    2.51
  -5  -1   5   70.69    2.36
  -6  -1   5   48.02    1.70
   6   1  -5   49.15    1.92
  -6  -1   5   48.02    1.66
  -6  -1   5   48.87    1.88
   6   1  -5   46.09    1.85
   6   1  -5   45.21    1.88
  -7  -1   5  132.75    4.43
   7   1  -5  139.83    4.61
  -8  -1   5   32.47    1.61
  -9  -1   5   37.46    1.88
 -10  -1   5   32.86    1.87
  10   0   4   95.81    3.67
  10   0   4   96.26    3.56
  10   0   4  101.63    3.64
   9   0   4   82.12    3.23
   9   0   4   86.29    3.20
   9   0   4   92.22    3.15
   8   0   4   -0.06    0.75
   8   0   4   -0.31    0.88
   8   0   4   -1.13    0.89
  -7   0  -4   66.64    2.27
   7   0   4   58.65    2.23
  -7   0  -4   61.73    2.15
   7   0   4   63.67    2.26
   7   0   4   60.44    2.21
  -7   0  -4   59.75    2.26
   6   0   4    3.17    0.56
  -6   0  -4    3.27    0.62
  -6   0  -4    3.40    0.55
  -6   0  -4    2.92    0.61
   6   0   4    2.66    0.51
  -5   0  -4   27.99    1.14
  -5   0  -4   28.97    1.10
   5   0   4   29.02    1.12
   5   0   4   30.34    1.10
   4   0   4  164.45    5.38
  -4   0  -4  162.82    5.37
   4   0   4  171.87    5.38
   4   0   4  172.88    5.37
   3   0   4  416.12   12.84
  -3   0  -4  404.85   12.84
   3   0   4  400.10   12.85
   2   0   4  544.69   17.17
  -2   0  -4  547.02   17.16
   1   0   4  125.82    3.87
  -1   0  -4  119.70    3.84
   0   0  -4  435.40   13.92
   0   0   4  450.48   13.92
  -1   0   4   57.76    1.86
  -2   0   4   88.34    2.84
   2   0  -4   90.58    2.95
  -2   0   4   84.78    2.96
   2   0  -4   92.38    2.90
   3   0  -4    3.94    0.45
   3   0  -4    3.49    0.48
  -3   0   4    4.16    0.31
  -4   0   4   24.29    0.91
  -4   0   4   22.66    0.99
   4   0  -4   23.76    1.02
   4   0  -4   24.29    1.06
  -4   0   4   23.33    1.08
   4   0  -4   24.78    1.00
  -5   0   4    5.31    0.50
   5   0  -4    5.82    0.68
  -5   0   4    6.15    0.61
  -5   0   4    4.76    0.87
   5   0  -4    4.67    0.69
  -5   0   4    5.68    0.78
  -5   0   4    5.22    0.65
   5   0  -4    6.65    0.62
  -6   0   4  106.44    3.58
  -6   0   4  113.17    3.60
  -6   0   4  105.07    3.66
  -6   0   4  112.97    3.78
   6   0  -4  102.83    3.73
  -6   0   4  108.00    3.82
  -6   0   4  119.19    3.74
  -6   0   4  105.01    3.65
   6   0  -4  108.21    3.66
  -7   0   4   76.66    2.59
  -7   0   4   76.09    2.55
  -7   0   4   70.84    2.66
   7   0  -4   73.12    2.76
  -8   0   4   42.72    1.79
   8   0  -4   41.00    1.88
  -9   0   4   -1.09    1.04
 -10   0   4   20.29    1.50
 -11  -1  -3   30.77    1.90
  10   1   3   -1.97    1.26
 -10  -1  -3   -0.85    1.23
   9   1   3   41.84    1.93
  -9  -1  -3   46.26    1.79
   9   1   3   45.86    1.99
   8   1   3  244.32    7.77
   8   1   3  227.72    7.70
  -8  -1  -3  248.71    7.66
  -8  -1  -3  228.12    7.75
  -8  -1  -3  234.56    7.60
   8   1   3  242.88    7.73
   7   1   3   19.41    1.01
   7   1   3   16.47    0.96
  -7  -1  -3   20.69    0.93
  -7  -1  -3   18.93    1.04
  -7  -1  -3   21.04    0.89
   7   1   3   17.81    0.96
   6   1   3   60.08    2.06
   6   1   3   54.62    2.02
  -6  -1  -3   59.10    2.00
  -6  -1  -3   60.03    2.10
  -6  -1  -3   57.24    1.98
   6   1   3   62.08    2.04
   5   1   3   18.03    0.78
   5   1   3   20.02    0.76
  -5  -1  -3   17.31    0.74
   5   1   3   18.56    0.76
  -5  -1  -3   17.60    0.74
   4   1   3   25.72    0.91
  -4  -1  -3   25.16    0.90
  -4  -1  -3   27.32    0.93
   4   1   3   25.21    0.94
  -3  -1  -3  356.85   11.32
   3   1   3  340.08   11.32
  -3  -1  -3  363.84   11.33
   3   1   3  372.18   11.30
   2   1   3  348.66   10.66
  -2  -1  -3  330.28   10.66
   2   1   3  349.57   10.66
  -2  -1  -3  353.97   10.66
   2   1   3  328.38   10.62
   1   1   3 1082.55   33.39
   1   1   3 1083.89   33.41
  -1  -1  -3 1019.94   33.41
   0   1   3 1629.44   51.14
   0   1   3 1633.57   51.16
   1  -1  -3  132.92    4.21
   2  -1  -3   38.05    1.24
  -2   1   3   37.16    1.23
   2  -1  -3   34.38    1.24
   2  -1  -3   36.79    1.30
  -3   1   3   71.44    2.45
   3  -1  -3   79.35    2.48
   3  -1  -3   75.91    2.55
  -3   1   3   73.76    2.47
   3  -1  -3   75.35    2.46
   3  -1  -3   76.20    2.55
  -4   1   3  121.11    4.01
  -4   1   3  116.63    4.08
   4  -1  -3  128.84    4.11
  -4   1   3  126.66    4.02
   4  -1  -3  125.07    4.01
  -5   1   3    4.41    0.53
  -5   1   3    3.55    0.62
  -5   1   3    3.78    0.71
  -5   1   3    4.01    0.73
   5  -1  -3    4.04    0.62
  -5   1   3    4.01    0.59
  -6   1   3   77.56    2.59
  -6   1   3   69.71    2.56
   6  -1  -3   69.50    2.64
  -6   1   3   78.71    2.68
  -6   1   3   77.62    2.70
  -6   1   3   74.55    2.57
  -7   1   3    9.62    0.84
  -7   1   3   10.13    0.86
  -7   1   3   11.74    0.83
   7  -1  -3    9.97    0.96
  -7   1   3    9.64    0.87
  -8   1   3   35.69    1.53
  -8   1   3   32.55    1.41
   8  -1  -3   32.64    1.65
  -9   1   3  112.55    3.91
 -10   1   3   30.42    1.68
 -11   1   3   11.53    1.48
 -11  -2  -2   34.89    1.93
  10   2   2    9.40    1.24
 -10  -2  -2   10.93    1.29
 -10  -2  -2   11.80    0.88
  10   2   2   10.96    1.34
   9   2   2  107.46    3.90
  -9  -2  -2  110.05    3.99
  -9  -2  -2  108.45    3.86
  -9  -2  -2  117.44    3.74
  -8  -2  -2   81.97    2.79
  -8  -2  -2   77.92    2.87
   8   2   2   79.05    2.78
  -8  -2  -2   78.67    2.76
  -8  -2  -2   78.37    2.88
  -8  -2  -2   80.10    2.66
   8   2   2   78.28    2.87
  -7  -2  -2   10.86    0.80
  -7  -2  -2   13.01    0.90
   7   2   2   11.51    0.75
  -7  -2  -2   10.88    0.78
  -7  -2  -2   10.18    0.86
  -7  -2  -2   12.73    0.66
   7   2   2   12.14    0.84
  -6  -2  -2   87.64    2.70
   6   2   2   76.64    2.63
  -6  -2  -2   78.21    2.67
  -6  -2  -2   78.57    2.60
   6   2   2   79.37    2.70
  -5  -2  -2  148.88    4.71
  -5  -2  -2  143.35    4.73
  -5  -2  -2  148.33    4.67
   5   2   2  142.43    4.68
   5   2   2  150.46    4.74
  -4  -2  -2   21.38    0.78
  -4  -2  -2   20.97    0.75
   4   2   2   20.35    0.75
   4   2   2   20.71    0.80
  -4  -2  -2   21.09    0.80
   4   2   2   20.96    0.81
   3   2   2 1029.44   32.12
  -3  -2  -2 1024.90   32.10
  -3  -2  -2 1016.96   32.09
   2   2   2  830.21   26.42
  -2  -2  -2  849.94   26.40
   1   2   2    0.09    0.11
   0  -2  -2 2688.30   84.26
  -1   2   2  578.68   18.18
   1  -2  -2  564.24   18.24
   1  -2  -2  588.00   18.19
  -2   2   2  118.82    3.79
   2  -2  -2  112.62    3.85
   2  -2  -2  114.04    3.86
  -2   2   2  120.66    3.79
   2  -2  -2  122.84    3.79
  -3   2   2  575.94   17.79
  -3   2   2  510.25   17.82
   3  -2  -2  549.38   17.85
   3  -2  -2  557.48   17.86
  -3   2   2  594.53   17.78
   3  -2  -2  574.82   17.78
  -4   2   2   38.98    1.37
  -4   2   2   37.14    1.43
   4  -2  -2   37.56    1.46
   4  -2  -2   39.31    1.46
  -4   2   2   40.35    1.53
  -4   2   2   37.80    1.36
  -5   2   2   15.18    0.91
  -5   2   2   15.30    0.77
   5  -2  -2   15.57    0.85
  -5   2   2   14.14    0.85
  -5   2   2   14.18    1.02
  -5   2   2   16.05    0.93
   5  -2  -2   14.65    0.90
  -5   2   2   15.67    0.77
  -6   2   2   14.13    0.85
  -6   2   2   14.35    0.99
   6  -2  -2   17.26    0.99
  -6   2   2   12.68    0.94
   6  -2  -2   15.64    1.01
  -6   2   2   13.71    0.83
  -6   2   2   14.93    1.09
  -6   2   2   15.51    1.04
  -7   2   2   11.94    0.94
  -7   2   2   13.57    0.90
   7  -2  -2   10.00    1.00
  -7   2   2   12.38    0.89
  -8   2   2   24.24    1.29
  -8   2   2   26.38    1.28
   8  -2  -2   27.12    1.47
  -8   2   2   27.03    1.30
  -9   2   2   42.87    1.87
 -10   2   2    1.27    1.16
 -11   2   2   -0.77    1.36
 -11  -3  -1    2.55    1.31
 -10  -3  -1    4.01    1.15
  -9  -3  -1   -0.39    0.56
  -9  -3  -1   -0.46    0.94
   9   3   1    0.08    0.86
  -9  -3  -1   -0.45    0.86
   8   3   1    4.67    0.73
  -8  -3  -1    6.55    0.89
  -8  -3  -1    6.54    0.84
  -8  -3  -1    5.34    0.52
  -8  -3  -1    5.85    0.75
  -7  -3  -1   99.78    3.27
   7   3   1   91.20    3.21
  -7  -3  -1  101.45    3.36
  -7  -3  -1   94.78    3.29
  -7  -3  -1   99.97    3.16
  -7  -3  -1   98.44    3.31
  -6  -3  -1  153.07    4.86
  -6  -3  -1  152.91    4.77
  -6  -3  -1  152.21    4.89
   6   3   1  143.81    4.79
  -6  -3  -1  147.31    4.93
  -5  -3  -1   13.77    0.68
   5   3   1   14.36    0.57
  -5  -3  -1   15.17    0.56
  -5  -3  -1   14.22    0.71
   4   3   1   31.06    1.17
  -4  -3  -1   34.05    1.17
  -4  -3  -1   32.46    1.10
   4   3   1   34.11    1.10
   3   3   1    7.55    0.36
   3   3   1    6.71    0.29
   2   3   1 1375.87   43.97
   2   3   1 1413.82   43.93
   1   3   1  465.54   14.64
  -1  -3  -1  465.97   14.63
   1  -3  -1  823.11   25.87
   2  -3  -1  617.65   19.26
  -2   3   1  608.90   19.17
   3  -3  -1  124.52    4.05
  -3   3   1  125.52    4.02
  -3   3   1  122.67    3.95
  -4   3   1   11.25    0.82
   4  -3  -1   11.18    0.67
  -4   3   1   11.84    0.69
  -4   3   1   11.93    0.78
  -4   3   1   12.13    0.57
  -5   3   1   66.70    2.51
   5  -3  -1   64.73    2.48
  -5   3   1   70.48    2.53
  -5   3   1   70.67    2.35
  -6   3   1   30.82    1.44
  -6   3   1   32.34    1.40
  -6   3   1   32.86    1.27
  -6   3   1   32.95    1.55
  -7   3   1  176.63    5.93
  -7   3   1  183.99    5.93
  -7   3   1  180.24    5.85
  -8   3   1   23.98    1.30
   8  -3  -1   22.10    1.41
   8  -3  -1   23.95    1.54
  -8   3   1   23.27    1.20
  -9   3   1    1.26    1.07
   9  -3  -1    0.79    1.35
  10  -3  -1   63.22    2.81
 -10   3   1   61.98    2.55
 -11   3   1   37.56    1.95
 -11  -4   0   42.99    2.14
  10   4   0  128.52    4.51
 -10  -4   0  123.18    4.40
  -9  -4   0   98.06    3.43
  -9  -4   0   95.01    3.10
   9   4   0   93.21    3.46
   8   4   0    0.14    0.63
  -8  -4   0   -0.64    0.86
  -8  -4   0    0.69    0.87
   8   4   0   -0.52    0.89
  -8  -4   0    0.72    0.41
   7   4   0  173.77    5.60
  -7  -4   0  175.19    5.51
   7   4   0  163.04    5.45
  -7  -4   0  175.93    5.61
  -7  -4   0  170.38    5.61
  -7  -4   0  170.17    5.38
  -7  -4   0  164.82    5.58
   6   4   0   87.49    3.15
  -6  -4   0   96.01    3.12
  -6  -4   0   94.45    3.20
   6   4   0   91.01    3.02
  -6  -4   0   93.27    3.18
  -6  -4   0   95.38    3.00
   6   4   0   98.21    3.17
   5   4   0   75.42    2.65
   5   4   0   75.19    2.47
   5   4   0   76.52    2.60
   4   4   0  286.92    9.08
   4   4   0  287.15    9.01
  -4  -4   0  283.14    9.10
   4   4   0  286.50    9.14
   3   4   0   63.36    2.02
   3   4   0   60.97    2.07
  -3  -4   0   63.10    2.06
   3   4   0   60.91    1.97
   2   4   0  658.73   21.52
  -2  -4   0  704.58   21.50
   1   4   0 1187.41   36.85
  -1  -4   0 1165.68   36.83
   0   4   0   20.51    0.68
   2  -4   0  294.10    9.27
   2  -4   0  288.97    9.27
   3  -4   0    8.19    0.57
  -3   4   0    9.29    0.78
   3  -4   0    9.14    0.58
  -4   4   0  449.12   14.83
  -4   4   0  482.59   14.88
   4  -4   0  466.38   14.83
   4  -4   0  473.82   14.84
  -5   4   0   50.20    1.97
   5  -4   0   51.73    1.92
  -5   4   0   54.37    1.98
  -5   4   0   52.36    1.94
  -5   4   0   49.12    1.75
  -6   4   0  131.07    4.46
   6  -4   0  129.50    4.46
  -6   4   0  130.80    4.30
  -6   4   0  134.70    4.51
  -6   4   0  137.58    4.46
   7  -4   0  120.56    4.13
   7  -4   0  115.02    4.06
  -7   4   0  117.17    3.88
   8  -4   0  101.89    3.72
  -8   4   0  100.37    3.43
   9  -4   0    2.27    1.42
 -10   4   0   40.06    2.01
 -10  -5   1   26.98    1.66
  -9  -5   1   52.78    2.21
   9   5  -1   51.78    2.28
  -8  -5   1    4.00    0.94
   8   5  -1    4.47    1.05
  -7  -5   1    5.52    0.86
  -7  -5   1    3.72    0.84
   7   5  -1    5.83    0.87
   7   5  -1    4.21    0.78
   6   5  -1   33.21    1.34
   6   5  -1   30.31    1.43
  -6  -5   1   34.44    1.39
   6   5  -1   32.88    1.37
  -6  -5   1   34.10    1.37
  -5  -5   1    1.45    0.53
   5   5  -1   -0.31    0.62
   5   5  -1    0.12    0.49
   5   5  -1    0.26    0.47
   5   5  -1    0.13    0.16
  -5  -5   1    0.90    0.58
   4   5  -1    9.37    0.56
   4   5  -1   11.13    0.68
   4   5  -1   10.47    0.59
   4   5  -1   10.39    0.38
  -4  -5   1   10.61    0.65
   3   5  -1    6.23    0.43
   3   5  -1    6.44    0.52
  -3  -5   1    6.66    0.49
   3   5  -1    7.64    0.49
   3   5  -1    6.73    0.40
   2   5  -1   21.38    0.78
   2   5  -1   19.82    0.82
   1   5  -1  515.41   16.23
   0   5  -1  621.46   19.51
   0   5  -1  619.07   19.61
  -1   5  -1   35.58    1.29
   1  -5   1   29.60    1.10
  -2   5  -1  254.72    7.77
   2  -5   1  232.34    7.66
   3  -5   1   34.27    1.27
   3  -5   1   31.49    1.29
   4  -5   1    3.03    0.60
  -4   5  -1    3.98    0.70
  -4   5  -1    2.56    0.82
  -5   5  -1    2.39    0.80
  -5   5  -1    1.26    0.88
   5  -5   1    0.64    0.66
   6  -5   1    1.30    0.77
   6  -5   1    0.61    0.83
  -6   5  -1    1.07    0.85
   7  -5   1    6.48    1.16
  -7   5  -1    9.44    0.77
   8  -5   1   14.52    1.41
   9  -5   1    0.10    1.45
  -9  -6   2   34.91    1.87
  -8  -6   2   90.42    3.25
   8   6  -2   87.02    3.15
   8   6  -2   84.21    3.20
  -7  -6   2    1.19    0.99
   7   6  -2    2.77    0.90
  -7  -6   2    1.06    0.89
   7   6  -2    3.56    0.82
   6   6  -2   56.51    2.07
  -6  -6   2   56.26    2.10
   6   6  -2   55.53    2.10
  -6  -6   2   57.22    2.10
   5   6  -2   99.54    3.14
   5   6  -2   88.65    3.18
  -5  -6   2   93.03    3.14
   5   6  -2   92.16    3.12
  -5  -6   2   91.05    3.15
   4   6  -2    8.73    0.62
   4   6  -2    8.52    0.75
  -4  -6   2    9.40    0.62
  -4  -6   2    8.36    0.68
   4   6  -2    9.26    0.71
   4   6  -2    9.69    0.59
   3   6  -2  285.11    8.52
   3   6  -2  260.71    8.38
   3   6  -2  274.70    8.49
   3   6  -2  258.34    8.41
   2   6  -2  232.40    7.48
   2   6  -2  236.09    7.55
   2   6  -2  227.94    7.52
   2   6  -2  240.37    7.44
   1   6  -2   40.77    1.45
   1   6  -2   43.13    1.52
   0   6  -2  711.41   21.22
   0   6  -2  681.49   21.14
   0  -6   2  648.84   21.12
  -1   6  -2  419.47   12.73
   1  -6   2  407.35   12.63
  -1   6  -2  387.20   12.60
  -2   6  -2   14.64    0.77
   2  -6   2   16.14    0.73
  -3   6  -2   77.06    2.67
  -3   6  -2   80.12    2.78
   3  -6   2   79.01    2.65
  -4   6  -2   91.47    3.05
   4  -6   2   87.38    3.03
   5  -6   2    6.77    0.77
  -5   6  -2    6.16    0.85
   5  -6   2    5.36    0.88
  -6   6  -2  122.75    4.11
   6  -6   2  118.75    4.21
   7  -6   2    2.14    1.18
   8  -6   2   99.27    3.74
   8   7  -3   25.42    1.48
   7   7  -3   18.47    1.15
  -7  -7   3   16.31    1.20
   6   7  -3    0.07    0.82
  -6  -7   3    0.22    0.79
   6   7  -3    0.43    0.76
   5   7  -3    1.24    0.68
  -5  -7   3    2.97    0.68
   5   7  -3    2.32    0.69
   4   7  -3   59.82    2.07
  -4  -7   3   57.69    2.03
   4   7  -3   57.57    2.04
   4   7  -3   61.37    2.16
   3   7  -3  252.44    8.19
   3   7  -3  255.26    8.32
  -3  -7   3  253.10    8.19
   3   7  -3  267.66    8.15
   3   7  -3  250.19    8.29
   2   7  -3  169.98    5.64
   2   7  -3  172.74    5.51
   2   7  -3  161.57    5.59
   2   7  -3  177.62    5.48
   1   7  -3   10.91    0.69
   1   7  -3   10.64    0.70
   1   7  -3   12.56    0.46
   0   7  -3  163.73    5.05
   0   7  -3  149.09    5.01
  -1   7  -3   40.94    1.56
   1  -7   3   41.56    1.33
  -1   7  -3   36.61    1.41
  -1   7  -3   38.60    1.36
  -2   7  -3   33.72    1.23
  -2   7  -3   32.76    1.43
  -3   7  -3    1.65    0.85
  -3   7  -3    2.18    0.58
   4  -7   3    0.45    0.80
  -4   7  -3    2.32    0.68
   5  -7   3    1.64    1.01
  -5   7  -3    0.12    0.80
   6  -7   3   11.23    1.28
  -6   7  -3    9.57    1.02
   7  -7   3    3.70    1.33
   8   8  -4    8.01    1.24
   7   8  -4   11.77    1.13
  -6  -8   4    7.21    0.91
   6   8  -4    8.53    0.98
  -5  -8   4    4.48    0.73
   5   8  -4    5.38    0.99
   5   8  -4    6.21    0.82
  -4  -8   4   58.59    2.03
   4   8  -4   64.27    2.26
   4   8  -4   58.30    2.14
   3   8  -4   15.09    0.62
   3   8  -4   14.52    0.98
   2   8  -4  322.48    9.93
   2   8  -4  295.77   10.04
   1   8  -4  300.23    9.17
   1   8  -4  272.92    9.21
   0   8  -4   53.78    2.03
   0   8  -4   60.49    2.04
  -1   8  -4  140.00    4.81
  -1   8  -4  160.39    4.88
  -2   8  -4  188.58    6.06
  -3   8  -4   17.84    0.79
  -4   8  -4   30.66    1.22
   4  -8   4   29.52    1.63
   5  -8   4   16.50    1.36
   6  -8   4   18.30    1.57
   8   9  -5    2.11    1.25
   7   9  -5    6.07    1.09
   6   9  -5    1.56    1.00
   5   9  -5   69.85    2.82
   5   9  -5   77.88    2.70
   4   9  -5   74.36    2.87
   4   9  -5   80.77    2.75
   3   9  -5    1.18    0.95
   3   9  -5    1.60    0.77
   2   9  -5   68.91    2.52
   2   9  -5   67.79    2.27
   1   9  -5  133.92    4.81
   1   9  -5  152.37    4.71
   0   9  -5   11.82    0.98
   0   9  -5   14.89    0.92
  -1   9  -5   24.18    1.21
   5  10  -6    1.98    1.02
   4  10  -6    2.54    1.22
   4  10  -6    2.86    0.95
   3  10  -6   36.82    1.86
   3  10  -6   41.67    1.68
   2  10  -6    2.17    1.12
   7  -5  10    8.16    1.37
   6  -5  10   19.94    1.49
   5  -5  10   51.27    2.56
   4  -5  10   33.59    2.01
   3  -5  10    4.90    1.37
   2  -5  10   13.60    1.37
   1  -5  10   31.56    1.64
   0   5 -10   70.10    2.82
   1   5 -10   24.00    1.64
   2   5 -10    7.45    1.46
   9  -4   9    0.82    1.41
   8  -4   9    6.80    1.37
   7  -4   9   46.37    2.05
   6  -4   9  114.99    4.22
   6  -4   9  114.36    3.97
   5  -4   9    2.76    1.34
   4  -4   9   79.33    3.00
   3  -4   9   26.42    1.44
   2  -4   9    3.21    0.91
  -1   4  -9   43.67    1.60
   1  -4   9   40.92    1.72
   0   4  -9    0.60    0.30
   0   4  -9    0.09    0.60
   0  -4   9   -0.78    0.76
   1   4  -9   12.00    1.16
  -1  -4   9    8.47    0.80
   2   4  -9   74.27    2.83
   3   4  -9    2.50    1.19
   4   4  -9   40.05    1.95
  10  -3   8   23.92    1.76
   9  -3   8    2.43    1.25
   8  -3   8   21.66    1.79
   8  -3   8   23.48    1.45
   7  -3   8  160.22    5.77
   7  -3   8  170.58    5.57
   6  -3   8  120.53    4.24
   6  -3   8  121.34    4.09
   5  -3   8    0.37    0.93
   5  -3   8    2.36    0.67
   4  -3   8  124.87    4.12
  -4   3  -8  125.33    3.96
   4  -3   8  115.92    3.94
   3  -3   8   39.20    1.56
  -3   3  -8   37.71    1.33
   3  -3   8   37.04    1.31
  -3   3  -8   37.38    1.48
   2  -3   8    8.34    0.42
  -2   3  -8    8.76    0.72
   2  -3   8    7.26    0.78
   1  -3   8   11.69    0.76
  -1   3  -8   11.68    0.70
   1  -3   8   10.08    0.39
  -1   3  -8   11.26    0.54
   0   3  -8    3.10    0.40
   0  -3   8    2.87    0.30
   0   3  -8    2.58    0.25
   0  -3   8    2.93    0.58
   0   3  -8    3.58    0.51
  -1  -3   8  203.98    6.18
   1   3  -8  191.43    6.16
  -1  -3   8  190.64    6.12
   1   3  -8  196.28    6.34
   1   3  -8  189.37    6.15
  -2  -3   8  404.34   12.47
   2   3  -8  386.20   12.50
  -2  -3   8  391.46   12.46
   2   3  -8  397.72   12.66
  -3  -3   8   85.00    2.66
  -3  -3   8   79.95    2.72
   3   3  -8   79.16    2.95
   3   3  -8   78.19    2.76
   4   3  -8    0.35    0.71
   4   3  -8    0.86    0.98
   5   3  -8   72.49    2.78
   6   3  -8    3.32    1.24
  11  -2   7    5.35    1.53
  10  -2   7    8.60    1.38
   9  -2   7   42.80    1.95
   8  -2   7   40.21    2.03
   8  -2   7   37.65    1.79
   8  -2   7   40.20    1.77
  -7   2  -7   14.19    1.07
   7  -2   7   14.45    1.06
   7  -2   7   12.64    1.21
   7  -2   7   13.36    1.05
   6  -2   7  146.07    4.91
   6  -2   7  152.28    4.82
  -6   2  -7  143.37    4.80
   6  -2   7  141.86    4.79
   5  -2   7   45.04    1.75
   5  -2   7   43.65    1.66
  -5   2  -7   44.51    1.64
   5  -2   7   42.79    1.61
   4  -2   7   22.99    1.11
   4  -2   7   23.51    0.96
  -4   2  -7   24.63    1.07
   3  -2   7    4.12    0.42
  -3   2  -7    5.02    0.60
   3  -2   7    4.09    0.60
   2  -2   7    3.69    0.34
  -2   2  -7    3.11    0.53
  -1   2  -7   55.53    1.90
   1  -2   7   56.24    1.91
   0   2  -7  142.35    4.52
   0  -2   7  150.29    4.54
  -1  -2   7   30.41    1.08
   1   2  -7   29.16    1.15
  -2  -2   7    7.36    0.62
   2   2  -7    7.47    0.65
   2   2  -7    9.57    0.84
  -2  -2   7    8.78    0.47
   2   2  -7    8.48    0.81
  -3  -2   7  331.19   10.73
   3   2  -7  335.00   10.79
   3   2  -7  325.89   10.75
  -3  -2   7  344.69   10.63
   3   2  -7  334.33   10.81
  -4  -2   7  108.52    3.60
   4   2  -7  111.19    3.67
   4   2  -7  101.74    3.63
  -4  -2   7  109.57    3.42
   4   2  -7   97.14    3.66
  -5  -2   7    4.27    0.33
  -5  -2   7    5.23    0.82
   5   2  -7    3.60    0.85
  -6  -2   7    6.41    0.96
   6   2  -7   10.29    1.02
   7   2  -7   26.34    1.53
  12  -1   6    2.57    1.54
  11  -1   6   17.32    1.62
  10  -1   6   30.40    2.07
  10  -1   6   34.01    1.77
   9  -1   6   47.71    2.23
   9  -1   6   48.58    2.01
   9  -1   6   45.26    2.06
   8  -1   6  284.95    9.14
   8  -1   6  280.21    9.18
   7  -1   6   83.94    3.24
   7  -1   6   92.86    3.17
  -7   1  -6   89.26    3.18
  -7   1  -6   99.32    3.21
   7  -1   6   93.15    3.19
   6  -1   6  108.20    3.67
  -6   1  -6  106.79    3.64
   6  -1   6  117.16    3.65
  -6   1  -6  107.87    3.63
   6  -1   6  104.57    3.63
   5  -1   6  485.30   15.76
   5  -1   6  515.67   15.73
   5  -1   6  489.10   15.71
   4  -1   6   86.86    2.86
   4  -1   6   87.96    2.92
   3  -1   6  265.69    8.65
  -3   1  -6  282.96    8.64
   3  -1   6  268.28    8.60
   2  -1   6   80.25    2.64
  -2   1  -6   80.18    2.63
  -1   1  -6   36.28    1.24
   1  -1   6   34.46    1.23
   0  -1   6  444.19   14.08
   0   1  -6  450.00   14.08
  -1  -1   6  334.11   10.35
   1   1  -6  315.87   10.42
   2   1  -6   27.81    1.15
   2   1  -6   29.44    1.17
  -2  -1   6   29.21    1.00
   2   1  -6   27.66    1.17
  -3  -1   6  349.75   11.14
   3   1  -6  368.18   11.27
   3   1  -6  353.28   11.28
  -4  -1   6  253.93    8.10
  -4  -1   6  246.13    7.96
   4   1  -6  265.08    8.11
   4   1  -6  243.04    8.11
  -4  -1   6  256.39    7.94
  -4  -1   6  238.64    8.15
  -5  -1   6   -0.74    0.78
  -5  -1   6    0.18    0.42
   5   1  -6   -0.80    0.77
   5   1  -6    0.37    0.76
  -5  -1   6   -0.10    0.35
   5   1  -6    0.54    0.74
  -6  -1   6   98.68    3.26
  -6  -1   6   89.88    3.07
  -6  -1   6   96.58    3.08
  -6  -1   6   91.47    2.99
   6   1  -6   93.30    3.25
   6   1  -6   92.52    3.31
   7   1  -6   19.87    1.28
   7   1  -6   18.46    1.25
  -7  -1   6   17.04    0.94
  11   0   5   18.54    1.82
  11   0   5   20.04    1.59
  10   0   5    2.92    1.38
  10   0   5    0.72    1.24
  10   0   5    2.73    1.13
   9   0   5   12.43    1.09
   9   0   5   13.09    1.30
   9   0   5   13.97    1.24
   8   0   5   89.94    3.34
   8   0   5   97.51    3.36
   8   0   5   99.06    3.30
  -7   0  -5   71.26    2.49
  -7   0  -5   69.54    2.41
   7   0   5   69.02    2.46
   7   0   5   68.93    2.44
  -7   0  -5   68.48    2.48
  -6   0  -5   17.93    0.93
   6   0   5   14.22    0.79
  -6   0  -5   16.93    0.84
   6   0   5   15.10    0.83
  -5   0  -5   89.27    2.93
   5   0   5   84.15    2.90
   5   0   5   85.73    2.87
  -5   0  -5   88.29    2.89
   5   0   5   88.46    2.89
   4   0   5    7.79    0.43
   4   0   5    7.73    0.49
  -4   0  -5    6.38    0.52
   4   0   5    7.54    0.46
  -4   0  -5    6.79    0.51
  -3   0  -5    4.06    0.37
   3   0   5    4.64    0.39
  -2   0  -5    7.37    0.34
   2   0   5    6.71    0.39
   1   0   5  276.68    8.73
  -1   0  -5  275.85    8.73
   0   0   5  384.71   12.23
   0   0  -5  392.47   12.24
  -1   0   5  200.69    6.35
   2   0  -5   11.03    0.67
   2   0  -5   11.54    0.58
  -2   0   5   11.09    0.42
  -2   0   5   10.63    0.46
  -2   0   5   10.69    0.70
  -3   0   5   18.25    0.69
   3   0  -5   18.84    0.83
   3   0  -5   18.70    0.91
  -3   0   5   18.52    0.98
  -4   0   5   97.88    3.09
   4   0  -5   95.76    3.19
   4   0  -5   98.33    3.27
  -4   0   5   94.02    3.25
  -4   0   5   89.12    3.27
   4   0  -5   93.41    3.19
  -5   0   5   56.49    1.94
   5   0  -5   58.59    2.08
   5   0  -5   54.64    2.13
  -5   0   5   58.54    2.14
   5   0  -5   55.26    2.04
  -6   0   5   28.27    1.15
  -6   0   5   29.11    1.23
  -6   0   5   25.55    1.27
   6   0  -5   27.50    1.38
  -6   0   5   30.23    1.41
   6   0  -5   26.69    1.26
  -7   0   5   13.79    0.86
  -7   0   5   12.71    1.02
  -7   0   5   12.09    0.83
   7   0  -5   13.44    1.15
  -8   0   5   18.03    1.24
   8   0  -5   18.95    1.37
  -9   0   5    1.58    1.13
 -10   0   5    5.30    1.32
  11   1   4    1.32    1.42
  11   1   4    0.37    1.47
  10   1   4   34.01    1.76
  10   1   4   27.56    1.73
   9   1   4   46.76    2.09
  -9  -1  -4   53.08    1.95
   9   1   4   53.92    2.17
   9   1   4   53.38    2.06
   8   1   4   21.75    1.19
   8   1   4   17.80    1.12
  -8  -1  -4   22.09    1.03
  -8  -1  -4   19.08    1.21
  -8  -1  -4   20.27    1.02
   8   1   4   18.39    1.07
   7   1   4  467.59   14.93
  -7  -1  -4  503.51   14.93
   7   1   4  435.80   14.90
  -7  -1  -4  454.59   14.94
  -7  -1  -4  482.35   14.86
  -7  -1  -4  460.09   14.85
   7   1   4  487.72   14.91
   6   1   4  454.96   14.67
  -6  -1  -4  475.16   14.66
   6   1   4  451.61   14.63
  -6  -1  -4  458.13   14.61
   6   1   4  474.67   14.64
   5   1   4   21.94    0.84
  -5  -1  -4   20.97    0.91
  -5  -1  -4   21.45    0.87
   5   1   4   21.98    0.90
   4   1   4  191.48    6.27
  -4  -1  -4  201.30    6.32
  -4  -1  -4  203.29    6.30
   4   1   4  199.06    6.31
  -3  -1  -4   52.16    1.69
   3   1   4   50.71    1.69
  -3  -1  -4   50.48    1.69
   3   1   4   50.62    1.64
  -2  -1  -4  708.15   22.10
   2   1   4  725.41   22.11
  -2  -1  -4  676.95   22.11
   1   1   4  876.02   27.56
   1   1   4  884.33   27.59
   0   1   4   60.02    1.96
   0   1   4   61.86    2.00
  -1   1   4  102.76    3.34
   2  -1  -4 2171.45   67.05
   2  -1  -4 2110.23   67.06
  -2   1   4 2148.46   67.11
   2  -1  -4 2105.53   67.12
   3  -1  -4  352.08   10.84
   3  -1  -4  331.05   10.83
   3  -1  -4  344.18   10.91
   4  -1  -4    4.74    0.53
  -4   1   4    4.61    0.46
   4  -1  -4    3.67    0.61
   4  -1  -4    4.85    0.49
  -5   1   4   60.07    2.16
   5  -1  -4   63.24    2.28
  -5   1   4   67.58    2.30
  -5   1   4   60.05    2.18
   5  -1  -4   62.83    2.17
  -6   1   4    5.66    0.67
  -6   1   4    5.86    0.69
  -6   1   4    5.46    0.79
  -6   1   4    4.64    0.86
  -6   1   4    4.23    0.94
   6  -1  -4    4.71    0.85
  -6   1   4    3.91    0.73
   7  -1  -4    0.84    0.90
  -7   1   4   -0.05    0.76
  -7   1   4    1.58    0.76
  -7   1   4    0.80    0.75
  -7   1   4    1.40    0.80
  -8   1   4   10.79    1.01
   8  -1  -4    8.35    1.18
  -8   1   4    8.98    0.90
  -9   1   4    3.49    1.05
 -10   1   4   10.80    1.28
  11   2   3   20.15    1.59
 -11  -2  -3   16.82    1.60
  11   2   3   20.71    1.69
  10   2   3   50.41    2.25
 -10  -2  -3   49.50    2.33
  -9  -2  -3   95.17    3.45
   9   2   3   91.58    3.31
  -9  -2  -3   93.31    3.17
   9   2   3   97.80    3.42
  -9  -2  -3   96.76    3.27
   8   2   3    0.75    0.76
  -8  -2  -3    2.01    0.69
  -8  -2  -3    1.63    0.57
   8   2   3    1.91    0.69
  -8  -2  -3    0.98    0.83
   7   2   3  179.05    5.82
  -7  -2  -3  169.62    5.89
  -7  -2  -3  185.86    5.83
  -7  -2  -3  180.79    5.78
   7   2   3  185.23    5.89
   6   2   3  224.41    7.40
  -6  -2  -3  235.29    7.40
   6   2   3  234.64    7.45
  -6  -2  -3  234.28    7.37
  -5  -2  -3   20.44    0.78
   5   2   3   19.57    0.78
  -5  -2  -3   19.14    0.78
  -4  -2  -3  624.49   19.25
   4   2   3  617.68   19.31
  -4  -2  -3  586.28   19.26
   4   2   3  626.47   19.29
  -3  -2  -3  305.44    9.60
   3   2   3  303.73    9.62
  -3  -2  -3  304.11    9.56
   2   2   3    1.66    0.19
   2   2   3    1.80    0.19
  -2  -2  -3    1.67    0.22
   1   2   3    9.89    0.36
   1   2   3    9.48    0.39
   0   2   3  563.02   18.10
   0  -2  -3  593.59   18.12
   1  -2  -3   86.17    2.72
  -1   2   3   82.78    2.77
   1  -2  -3   86.39    2.79
  -2   2   3  715.03   22.98
   2  -2  -3  738.32   23.00
   2  -2  -3  762.97   23.07
   2  -2  -3  732.32   23.09
  -3   2   3   46.25    1.48
   3  -2  -3   42.46    1.59
   3  -2  -3   41.42    1.60
   3  -2  -3   43.07    1.50
  -4   2   3    0.83    0.36
   4  -2  -3    1.40    0.52
   4  -2  -3    0.54    0.50
  -4   2   3    0.05    0.42
   4  -2  -3    0.92    0.37
  -5   2   3   57.34    2.02
   5  -2  -3   54.90    2.14
  -5   2   3   56.99    2.12
  -5   2   3   60.30    2.16
  -5   2   3   57.91    2.03
   5  -2  -3   63.05    2.19
  -6   2   3    1.15    0.61
  -6   2   3    2.15    0.78
  -6   2   3    1.89    0.79
   6  -2  -3    1.87    0.85
  -6   2   3    1.40    0.87
   6  -2  -3    1.39    0.77
  -6   2   3    0.83    0.95
  -6   2   3    1.32    0.64
   7  -2  -3    3.85    0.93
  -7   2   3    5.49    0.80
   7  -2  -3    4.27    1.08
  -7   2   3    5.95    0.88
  -7   2   3    6.36    0.80
  -8   2   3    2.08    0.86
   8  -2  -3    2.21    1.00
  -8   2   3    2.14    0.90
  -9   2   3   15.68    1.22
   9  -2  -3   14.00    1.36
 -10   2   3    7.78    1.21
 -11   2   3    7.97    1.39
 -11  -3  -2    7.57    1.38
 -10  -3  -2    3.50    0.73
  10   3   2    4.92    1.06
 -10  -3  -2    2.87    1.15
   9   3   2    3.43    0.87
  -9  -3  -2    3.66    0.63
  -9  -3  -2    3.29    1.01
  -9  -3  -2    3.33    0.87
  -8  -3  -2   94.67    3.28
   8   3   2   88.72    3.11
  -8  -3  -2   91.59    3.16
  -8  -3  -2   94.62    3.04
  -8  -3  -2   92.07    3.17
   7   3   2   45.48    1.62
  -7  -3  -2   44.00    1.79
  -7  -3  -2   44.33    1.69
  -7  -3  -2   44.24    1.57
   7   3   2   42.87    1.73
  -6  -3  -2   88.15    2.91
   6   3   2   89.82    2.84
  -6  -3  -2   82.92    2.82
   6   3   2   80.64    2.92
  -6  -3  -2   94.64    2.91
   5   3   2  137.44    4.42
   5   3   2  130.11    4.36
  -5  -3  -2  143.63    4.35
  -5  -3  -2  135.95    4.41
   5   3   2  130.80    4.44
  -5  -3  -2  139.45    4.42
   4   3   2  789.71   24.15
  -4  -3  -2  815.13   24.13
  -4  -3  -2  732.40   24.09
   4   3   2  774.81   24.09
   4   3   2  748.15   24.13
   3   3   2   47.43    1.55
  -3  -3  -2   44.19    1.57
   3   3   2   42.38    1.50
  -2  -3  -2  287.54    9.08
  -1  -3  -2   97.49    3.09
   0  -3  -2 1780.91   55.85
   1  -3  -2  326.59   10.38
   1  -3  -2  328.77   10.31
   2  -3  -2    6.28    0.44
   2  -3  -2    6.43    0.30
   3  -3  -2  879.08   28.20
  -3   3   2  901.58   28.10
  -4   3   2  283.75    9.25
  -4   3   2  287.64    9.30
   4  -3  -2  292.82    9.34
  -4   3   2  299.03    9.23
  -5   3   2    6.33    0.83
  -5   3   2    7.18    0.60
   5  -3  -2    7.00    0.75
  -5   3   2    6.94    0.71
  -5   3   2    6.72    0.57
  -6   3   2  101.11    3.47
  -6   3   2  104.26    3.38
  -6   3   2   98.44    3.43
   6  -3  -2   94.95    3.51
  -6   3   2   99.38    3.34
  -6   3   2  101.63    3.55
  -7   3   2   38.44    1.59
  -7   3   2   37.65    1.65
  -7   3   2   37.94    1.53
  -8   3   2    0.09    0.85
  -8   3   2   -0.48    0.85
  -9   3   2   53.61    2.17
 -10   3   2   28.91    1.63
 -11   3   2    7.52    1.40
 -11  -4  -1   25.44    1.70
  11   4   1   20.27    1.81
 -10  -4  -1   30.91    1.66
  10   4   1   27.32    1.71
   9   4   1  148.60    4.97
  -9  -4  -1  168.88    5.15
  -9  -4  -1  151.78    5.06
  -9  -4  -1  143.59    4.84
   9   4   1  161.06    5.15
   8   4   1  366.19   12.28
  -8  -4  -1  389.63   12.43
  -8  -4  -1  364.35   12.36
  -8  -4  -1  404.52   12.22
   8   4   1  400.61   12.43
  -7  -4  -1    1.47    0.72
  -7  -4  -1    0.02    0.62
   7   4   1    0.54    0.67
  -7  -4  -1    0.93    0.70
  -7  -4  -1    0.93    0.65
   7   4   1    0.58    0.43
  -7  -4  -1    1.06    0.38
   6   4   1  153.79    4.96
  -6  -4  -1  160.28    4.82
   6   4   1  150.94    4.84
  -6  -4  -1  139.08    4.94
  -6  -4  -1  142.62    4.91
  -5  -4  -1  401.97   13.19
   5   4   1  436.70   13.22
  -5  -4  -1  427.67   13.13
   5   4   1  406.28   13.13
   4   4   1   64.11    2.27
   4   4   1   67.51    2.19
   3   4   1  346.23   11.31
   3   4   1  366.82   11.39
   3   4   1  354.55   11.36
   2   4   1  265.45    8.83
  -2  -4  -1  294.92    8.84
  -2  -4  -1  278.66    8.82
   1   4   1    2.03    0.22
  -1  -4  -1    1.56    0.18
   1  -4  -1  567.77   17.90
   2  -4  -1   13.28    0.64
  -2   4   1   14.42    0.48
   2  -4  -1   12.34    0.66
   3  -4  -1  600.53   19.64
   3  -4  -1  586.76   19.64
  -3   4   1  639.75   19.53
  -4   4   1  278.55    9.08
   4  -4  -1  271.73    9.03
   4  -4  -1  286.60    9.04
  -4   4   1  284.03    8.90
  -5   4   1   32.98    1.50
   5  -4  -1   34.03    1.44
  -5   4   1   30.89    1.34
   5  -4  -1   30.32    1.38
  -5   4   1   31.08    1.42
  -5   4   1   34.31    1.21
  -6   4   1   60.49    2.29
   6  -4  -1   58.17    2.28
  -6   4   1   63.70    2.24
  -6   4   1   63.40    2.30
  -6   4   1   57.41    2.08
   7  -4  -1    6.48    0.99
  -7   4   1    4.62    0.71
  -8   4   1   69.71    2.65
   8  -4  -1   68.96    2.72
  -8   4   1   72.65    2.52
   9  -4  -1   41.47    2.16
  -9   4   1   39.53    1.87
 -10   4   1   -0.26    1.23
 -10  -5   0    3.64    1.27
  10   5   0    2.11    1.26
  -9  -5   0   11.55    1.21
   9   5   0    8.06    1.20
   8   5   0   85.85    3.00
  -8  -5   0  100.42    3.27
   8   5   0   95.28    3.24
  -8  -5   0   88.30    3.20
   7   5   0  294.65    9.61
   7   5   0  289.03    9.44
  -7  -5   0  308.94    9.61
   7   5   0  312.56    9.61
  -7  -5   0  306.60    9.63
   6   5   0  194.43    5.76
   6   5   0  183.52    5.74
  -6  -5   0  189.90    5.76
   5   5   0    7.86    0.55
   5   5   0    5.90    0.68
   5   5   0    7.52    0.58
   5   5   0    7.35    0.35
  -5  -5   0    7.65    0.65
   4   5   0   29.11    1.10
   4   5   0   32.16    1.21
  -4  -5   0   27.69    1.17
  -4  -5   0   31.47    1.16
   4   5   0   30.64    1.01
   3   5   0   62.44    2.07
  -3  -5   0   59.53    2.03
   2   5   0    3.66    0.38
  -2  -5   0    3.64    0.33
   1   5   0    4.36    0.37
  -1  -5   0    3.87    0.27
   0   5   0  216.10    6.81
   2  -5   0  478.93   14.78
   2  -5   0  455.09   14.76
   3  -5   0   12.23    0.72
  -3   5   0   11.59    0.92
   3  -5   0   12.61    0.71
  -4   5   0   33.57    1.56
   4  -5   0   36.03    1.42
   4  -5   0   36.68    1.44
  -4   5   0   33.37    1.44
  -4   5   0   35.67    1.23
  -5   5   0  115.07    3.76
   5  -5   0  109.32    3.70
  -5   5   0  105.70    3.52
  -5   5   0  108.72    3.71
   6  -5   0   19.30    1.20
  -6   5   0   21.87    0.94
  -6   5   0   20.09    1.26
  -7   5   0    7.05    0.74
   7  -5   0    6.18    1.02
   8  -5   0    3.99    1.35
   8  -5   0    3.18    1.11
   9  -5   0    0.41    1.39
 -10   5   0    6.33    1.35
 -10  -6   1   76.24    2.94
  10   6  -1   70.52    2.96
  -9  -6   1   91.54    3.32
   9   6  -1   88.25    3.33
   8   6  -1    7.22    0.97
   8   6  -1    7.91    1.10
  -7  -6   1  193.83    6.40
   7   6  -1  200.49    6.40
   7   6  -1  191.48    6.38
   6   6  -1  246.09    8.17
   6   6  -1  263.88    8.25
  -6  -6   1  250.52    8.17
   6   6  -1  250.50    8.16
  -6  -6   1  262.04    8.18
   5   6  -1    1.98    0.69
   5   6  -1    2.38    0.57
   5   6  -1    1.56    0.55
   5   6  -1    1.71    0.20
  -5  -6   1    2.06    0.64
   4   6  -1  109.13    3.57
   4   6  -1  107.46    3.65
   4   6  -1  115.56    3.62
   4   6  -1  110.52    3.48
  -4  -6   1  104.21    3.61
   3   6  -1   54.68    1.92
  -3  -6   1   53.12    1.88
   3   6  -1   55.51    1.82
   2   6  -1    4.14    0.42
   2   6  -1    3.51    0.51
   1   6  -1  387.87   12.24
   0   6  -1  126.95    4.09
   0   6  -1  133.08    4.26
  -1   6  -1  348.57   10.97
   1  -6   1  330.22   11.03
   2  -6   1  563.92   18.48
  -2   6  -1  621.55   18.59
   3  -6   1  289.55    9.44
   3  -6   1  298.99    9.42
  -4   6  -1    5.37    0.77
   4  -6   1    5.09    0.69
  -5   6  -1   92.19    3.18
   5  -6   1   89.79    3.17
  -6   6  -1    1.24    0.93
  -6   6  -1    1.12    0.57
   6  -6   1    1.62    0.83
   7  -6   1    0.64    0.97
   7  -6   1    1.55    1.21
   8  -6   1   29.88    1.84
   8   7  -2    8.68    1.15
   8   7  -2    6.85    1.12
   7   7  -2   59.79    2.35
   7   7  -2   62.61    2.34
  -7  -7   2   63.67    2.36
   6   7  -2   30.84    1.40
   6   7  -2   30.49    1.38
  -6  -7   2   33.69    1.40
   5   7  -2   16.53    0.88
  -5  -7   2   14.47    0.85
   5   7  -2   14.80    0.84
  -5  -7   2   14.08    0.94
   4   7  -2    4.58    0.74
   4   7  -2    4.64    0.53
   4   7  -2    5.13    0.62
   4   7  -2    4.66    0.29
  -4  -7   2    5.19    0.55
   3   7  -2    8.00    0.49
   3   7  -2    7.55    0.67
   3   7  -2    8.02    0.52
   3   7  -2    7.12    0.74
   2   7  -2   31.08    1.07
   2   7  -2   29.86    1.20
   2   7  -2   31.66    1.21
   2   7  -2   31.43    1.27
   1   7  -2  189.45    6.33
   1   7  -2  211.58    6.40
   0   7  -2   98.17    3.12
   0   7  -2  105.80    3.24
   1  -7   2    3.73    0.46
  -1   7  -2    2.69    0.73
  -1   7  -2    3.11    0.40
  -2   7  -2  185.40    5.94
   2  -7   2  178.48    5.81
  -3   7  -2  122.27    4.01
  -3   7  -2  120.07    4.10
   3  -7   2  120.05    3.98
  -4   7  -2   45.15    1.77
   4  -7   2   46.10    1.74
  -5   7  -2   17.04    1.09
   5  -7   2   16.70    1.04
   6  -7   2    1.47    1.09
   7  -7   2   10.25    1.40
   8   8  -3  104.61    3.74
  -7  -8   3   79.99    3.06
   7   8  -3   91.73    3.09
   6   8  -3    3.31    0.86
   6   8  -3    2.34    0.84
  -6  -8   3    1.80    0.84
  -5  -8   3  176.31    5.84
   5   8  -3  173.31    5.85
   4   8  -3   29.57    1.17
  -4  -8   3   31.46    1.16
   4   8  -3   31.20    0.97
   4   8  -3   30.12    1.36
   3   8  -3   58.47    1.90
  -3  -8   3   56.51    1.92
   3   8  -3   56.10    2.08
   3   8  -3   56.67    1.93
   2   8  -3   90.02    2.91
   2   8  -3   89.19    3.07
   2   8  -3   85.21    2.99
   2   8  -3   88.20    2.84
   1   8  -3   28.36    1.16
   1   8  -3   25.14    1.15
   1   8  -3   28.13    0.94
   0   8  -3  609.69   18.05
   0   8  -3  543.09   18.00
  -1   8  -3  387.79   11.68
   1  -8   3  377.90   11.53
  -1   8  -3  365.68   11.55
  -2   8  -3   21.65    1.18
  -2   8  -3   21.08    0.90
  -2   8  -3   19.41    0.88
  -3   8  -3  141.84    4.61
  -4   8  -3  165.54    5.38
   5  -8   3    7.70    1.26
  -5   8  -3    9.46    0.96
   6  -8   3   24.51    1.70
   8   9  -4   27.99    1.67
   7   9  -4   26.17    1.49
   6   9  -4    0.56    0.96
   5   9  -4    7.95    0.97
   4   9  -4    0.63    0.92
   4   9  -4   -0.48    0.80
   3   9  -4   36.68    1.28
   3   9  -4   36.34    1.57
   2   9  -4   75.49    2.49
   2   9  -4   72.35    2.63
   1   9  -4    1.59    0.68
   1   9  -4    0.50    0.74
   0   9  -4   69.97    2.56
   0   9  -4   80.06    2.61
  -1   9  -4   61.43    2.17
  -2   9  -4    1.59    0.31
  -2   9  -4    2.26    0.67
   4  -9   4    2.60    1.25
   7  10  -5   22.84    1.52
   6  10  -5   34.29    1.67
   5  10  -5   11.73    1.10
   4  10  -5    5.10    1.15
   4  10  -5    6.14    0.97
   3  10  -5    8.48    1.09
   3  10  -5    6.31    0.95
   2  10  -5   12.64    1.12
   1  10  -5   64.63    2.41
   4  11  -6   14.31    1.22
   3  11  -6   18.37    1.29
   6  -5  11   30.05    1.71
   4  -5  11   10.38    1.68
   3  -5  11   61.05    2.67
   7  -4  10   -0.37    1.18
   6  -4  10   12.45    1.21
   5  -4  10   81.90    3.26
   4  -4  10   55.74    2.39
   3  -4  10    0.45    1.10
   2  -4  10  123.97    4.24
   1  -4  10   61.26    2.32
   0  -4  10   13.11    1.03
   0   4 -10   14.03    0.85
   1   4 -10   62.71    2.59
   2   4 -10   -0.49    1.29
   3   4 -10   20.15    1.63
   9  -3   9    5.47    1.32
   8  -3   9   37.13    1.83
   7  -3   9    2.00    1.41
   7  -3   9   -0.17    1.01
   6  -3   9  128.86    4.37
   6  -3   9  119.17    4.14
   5  -3   9  204.78    6.78
   4  -3   9  126.92    4.33
   3  -3   9    0.81    0.43
   3  -3   9   -0.70    0.87
   2  -3   9   98.12    2.96
  -2   3  -9   93.09    2.88
   1  -3   9   22.75    1.06
  -1   3  -9   24.22    1.00
  -1   3  -9   19.90    0.81
  -1   3  -9   19.36    0.73
   0   3  -9    1.52    0.44
   0   3  -9    0.77    0.58
   0  -3   9    0.24    0.64
   1   3  -9    2.70    0.53
  -1  -3   9    3.29    0.61
   1   3  -9    3.08    1.01
  -2  -3   9   19.05    0.89
   2   3  -9   20.88    1.34
   2   3  -9   19.73    0.94
   3   3  -9   33.97    1.66
   3   3  -9   29.41    1.29
   4   3  -9   66.32    2.63
   5   3  -9   21.17    1.54
  10  -2   8    2.65    1.33
   9  -2   8    1.20    1.13
   8  -2   8    4.26    1.03
   8  -2   8    0.79    1.32
   8  -2   8    3.51    1.04
   7  -2   8   55.68    2.46
   7  -2   8   62.13    2.29
   7  -2   8   62.58    2.31
   6  -2   8  153.32    5.20
  -6   2  -8  152.71    5.12
   6  -2   8  154.69    5.07
   6  -2   8  157.36    5.09
  -6   2  -8  153.65    5.08
   5  -2   8   -0.76    0.62
  -5   2  -8    1.46    0.63
   5  -2   8    1.20    0.82
   4  -2   8  278.92    8.85
   4  -2   8  278.27    8.95
   3  -2   8  229.63    7.16
   3  -2   8  220.10    7.04
  -3   2  -8  219.16    7.11
   2  -2   8   28.67    1.14
  -2   2  -8   27.35    1.10
   2  -2   8   26.15    0.96
   1  -2   8   11.64    0.66
  -1   2  -8   10.64    0.63
   0   2  -8    5.27    0.58
   0   2  -8    4.99    0.55
   0  -2   8    6.19    0.56
  -1  -2   8    0.94    0.45
   1   2  -8    0.50    0.55
  -2  -2   8   34.83    1.41
  -2  -2   8   36.79    1.30
   2   2  -8   35.84    1.59
   2   2  -8   36.74    1.45
  -3  -2   8    1.73    0.67
   3   2  -8    1.12    0.68
  -3  -2   8    0.99    0.40
  -4  -2   8   45.75    1.73
  -4  -2   8   45.02    1.48
   4   2  -8   39.30    1.88
   4   2  -8   41.66    1.75
  -5  -2   8  114.22    3.86
   5   2  -8  114.55    3.94
   6   2  -8   76.00    2.83
  11  -1   7   11.77    1.44
  10  -1   7    2.94    1.18
  10  -1   7    4.75    1.35
   9  -1   7   28.79    1.48
   9  -1   7   22.73    1.54
   8  -1   7    5.55    0.93
   8  -1   7    6.99    1.04
   7  -1   7  113.92    3.87
  -7   1  -7  106.81    3.79
   7  -1   7  113.79    3.77
  -7   1  -7  113.69    3.83
   7  -1   7  111.82    3.80
   6  -1   7  307.54   10.08
  -6   1  -7  313.18   10.04
   6  -1   7  325.57   10.04
  -6   1  -7  317.85   10.06
   6  -1   7  305.68   10.02
   5  -1   7   65.29    2.29
   5  -1   7   62.06    2.20
  -5   1  -7   64.46    2.25
   5  -1   7   64.47    2.20
   4  -1   7  239.69    7.63
  -4   1  -7  235.68    7.60
   4  -1   7  239.01    7.57
  -4   1  -7  237.14    7.60
   3  -1   7  390.83   12.20
  -3   1  -7  398.85   12.19
   3  -1   7  381.16   12.14
  -3   1  -7  374.37   12.16
   2  -1   7    2.10    0.46
  -2   1  -7    2.36    0.46
  -2   1  -7    0.92    0.29
   1  -1   7  134.26    4.32
  -1   1  -7  134.35    4.32
   0   1  -7  149.02    4.89
   0  -1   7  157.64    4.90
  -1  -1   7   96.88    3.09
   1   1  -7   92.61    3.19
   2   1  -7  487.60   15.57
   2   1  -7  504.84   15.56
  -2  -1   7  482.45   15.44
   2   1  -7  502.79   15.59
  -3  -1   7   45.54    1.50
   3   1  -7   44.01    1.72
   3   1  -7   41.79    1.71
   4   1  -7   19.24    1.09
   4   1  -7   18.36    1.07
  -4  -1   7   18.28    0.72
  -4  -1   7   17.95    1.06
  -5  -1   7  166.96    5.48
   5   1  -7  168.11    5.49
  -5  -1   7  167.78    5.26
   5   1  -7  153.40    5.47
   5   1  -7  163.92    5.51
   6   1  -7   64.05    2.48
   6   1  -7   66.59    2.53
   7   1  -7    7.91    1.19
   7   1  -7    7.47    1.12
  11   0   6   -0.32    1.47
  11   0   6   -0.50    1.21
  10   0   6    8.91    1.19
  10   0   6   11.34    1.54
  10   0   6    9.62    1.36
   9   0   6   20.34    1.43
   9   0   6   19.18    1.38
   9   0   6   18.84    1.22
   8   0   6    1.02    0.95
   8   0   6    2.23    0.76
   8   0   6    1.52    0.88
  -7   0  -6   12.37    0.92
   7   0   6   13.13    0.82
  -7   0  -6   11.89    0.92
   7   0   6   12.41    0.90
  -6   0  -6  282.31    8.87
   6   0   6  268.78    8.87
   6   0   6  282.44    8.83
  -6   0  -6  276.29    8.83
   6   0   6  273.48    8.86
   5   0   6   71.17    2.35
   5   0   6   69.40    2.40
  -5   0  -6   68.56    2.38
   5   0   6   69.73    2.37
  -5   0  -6   70.56    2.39
   4   0   6    6.18    0.54
   4   0   6    7.67    0.49
  -4   0  -6    6.84    0.52
  -3   0  -6  165.85    5.35
   3   0   6  171.10    5.39
  -2   0  -6  394.28   12.45
  -2   0  -6  405.48   12.50
   2   0   6  389.31   12.50
  -1   0  -6   41.39    1.38
   1   0   6   38.95    1.37
   0   0   6    3.02    0.32
   0   0  -6    3.41    0.36
  -1   0   6   68.34    2.23
   2   0  -6    0.47    0.48
  -2   0   6    1.73    0.61
   2   0  -6    1.24    0.53
  -2   0   6    1.65    0.31
   3   0  -6   89.24    2.97
  -3   0   6   84.90    2.75
   3   0  -6   88.89    2.88
  -3   0   6   85.21    2.77
  -3   0   6   81.93    2.97
   4   0  -6   35.98    1.43
   4   0  -6   36.70    1.53
  -4   0   6   35.42    1.25
  -4   0   6   33.17    1.54
  -4   0   6   37.10    1.25
   4   0  -6   35.08    1.43
  -5   0   6    2.04    0.48
  -5   0   6    2.17    0.85
   5   0  -6    2.28    0.80
   5   0  -6    3.84    0.72
   5   0  -6    1.25    0.75
  -6   0   6    8.77    0.66
  -6   0   6    6.14    0.82
   6   0  -6    6.19    0.97
   6   0  -6    8.35    1.00
   6   0  -6    8.82    0.88
   7   0  -6   62.33    2.51
   7   0  -6   61.01    2.39
  -7   0   6   63.58    2.21
   8   0  -6   31.91    1.77
  11   1   5    7.87    1.55
  11   1   5    9.63    1.49
  10   1   5   33.74    1.91
  10   1   5   38.79    1.91
   9   1   5    0.80    0.86
   9   1   5    2.53    0.98
   9   1   5    1.88    1.01
   8   1   5  178.59    6.04
   8   1   5  187.31    6.08
   8   1   5  187.04    6.01
   7   1   5  101.16    3.38
  -7  -1  -5   98.51    3.36
   7   1   5  101.91    3.36
  -7  -1  -5   97.62    3.31
   7   1   5   98.85    3.32
   6   1   5   49.86    1.73
  -6  -1  -5   49.79    1.79
  -6  -1  -5   48.93    1.74
   6   1   5   48.56    1.78
   5   1   5 1172.70   37.67
  -5  -1  -5 1178.78   37.72
  -5  -1  -5 1244.89   37.70
   5   1   5 1208.06   37.72
   4   1   5 1491.64   46.80
   4   1   5 1472.82   46.84
  -4  -1  -5 1491.53   46.83
   4   1   5 1489.52   46.84
  -4  -1  -5 1513.50   46.84
  -3  -1  -5  117.29    3.71
   3   1   5  117.48    3.72
  -3  -1  -5  111.94    3.72
  -2  -1  -5  449.42   14.30
   2   1   5  465.21   14.34
   1   1   5    3.10    0.30
  -1  -1  -5    2.91    0.31
   0   1   5  435.35   13.71
  -1   1   5  656.16   20.54
  -1   1   5  648.17   20.61
   2  -1  -5   20.30    0.77
   2  -1  -5   17.62    0.88
   2  -1  -5   18.32    0.78
  -2   1   5   17.21    0.87
   3  -1  -5  119.26    3.91
  -3   1   5  124.78    4.00
   3  -1  -5  117.22    4.01
   3  -1  -5  119.80    3.92
   4  -1  -5  447.48   13.79
  -4   1   5  440.33   13.86
   4  -1  -5  429.62   13.88
   4  -1  -5  422.07   13.77
  -5   1   5   35.34    1.36
  -5   1   5   35.42    1.41
   5  -1  -5   35.62    1.58
  -5   1   5   37.51    1.60
   5  -1  -5   38.32    1.45
  -6   1   5   17.01    1.05
  -6   1   5   16.41    0.97
   6  -1  -5   16.48    1.16
  -6   1   5   18.29    0.92
   6  -1  -5   17.11    1.00
  -7   1   5   39.03    1.57
  -7   1   5   41.89    1.66
  -7   1   5   38.13    1.64
   7  -1  -5   40.51    1.84
   8  -1  -5    0.48    1.07
  -8   1   5    4.05    0.95
   9  -1  -5    6.72    1.33
  -9   1   5    6.15    1.11
 -10   1   5    1.10    1.22
  12   2   4   -0.89    1.60
  11   2   4    9.24    1.45
 -11  -2  -4   11.10    1.54
  11   2   4   10.67    1.51
 -10  -2  -4    9.91    0.99
  10   2   4    9.36    1.23
  10   2   4    9.67    1.31
   9   2   4   24.95    1.35
  -9  -2  -4   27.47    1.22
   9   2   4   26.36    1.45
   8   2   4   16.58    0.98
  -8  -2  -4   17.63    0.93
  -8  -2  -4   18.70    0.91
   8   2   4   16.14    1.07
  -7  -2  -4   18.20    0.97
   7   2   4   17.45    0.89
  -7  -2  -4   17.37    0.85
   7   2   4   19.60    0.99
  -7  -2  -4   17.94    0.84
  -6  -2  -4    9.89    0.67
  -6  -2  -4    8.73    0.60
   6   2   4   10.21    0.60
   6   2   4    9.43    0.65
  -6  -2  -4    9.49    0.54
  -5  -2  -4  156.93    4.83
  -5  -2  -4  166.65    4.80
   5   2   4  138.57    4.79
   5   2   4  150.78    4.82
  -5  -2  -4  141.90    4.75
  -4  -2  -4  130.66    4.00
  -4  -2  -4  118.55    3.97
  -3  -2  -4   56.54    1.91
   3   2   4   58.16    1.93
   3   2   4   58.70    1.92
  -3  -2  -4   60.37    1.92
   2   2   4  258.62    8.24
   2   2   4  271.18    8.25
  -2  -2  -4  253.99    8.25
   1   2   4  314.04    9.77
   1   2   4  297.46    9.77
   1   2   4  327.04    9.80
   0   2   4    0.02    0.23
   1  -2  -4   23.82    0.80
  -1   2   4   22.85    0.88
   1  -2  -4   22.18    0.89
   2  -2  -4  102.66    3.19
  -2   2   4   96.79    3.26
   2  -2  -4  100.39    3.32
   2  -2  -4   97.57    3.20
   2  -2  -4   96.06    3.28
  -3   2   4   52.05    1.79
  -3   2   4   53.17    1.92
   3  -2  -4   55.79    1.82
   3  -2  -4   54.47    1.93
   3  -2  -4   53.30    1.95
  -4   2   4  288.73    9.26
   4  -2  -4  289.25    9.39
   4  -2  -4  293.69    9.28
   4  -2  -4  297.49    9.41
  -5   2   4   80.64    2.82
   5  -2  -4   81.93    2.97
   5  -2  -4   84.86    2.85
  -6   2   4    6.04    0.96
   6  -2  -4    7.19    0.92
  -6   2   4    4.96    0.74
  -6   2   4    5.59    0.86
  -6   2   4    6.67    0.72
   7  -2  -4   10.58    1.10
  -7   2   4   10.08    1.01
  -7   2   4    9.67    0.92
  -7   2   4    9.80    0.91
  -8   2   4    3.06    0.91
   8  -2  -4    1.90    1.12
  -8   2   4    4.04    0.92
  -9   2   4    5.18    1.07
   9  -2  -4    4.12    1.24
 -10   2   4    4.18    1.21
  11   3   3   26.68    1.70
 -11  -3  -3   32.03    1.83
  11   3   3   29.91    1.88
 -10  -3  -3   -0.47    1.18
 -10  -3  -3    0.55    0.93
  10   3   3    0.12    1.05
  10   3   3    2.31    1.18
  -9  -3  -3   33.50    1.62
   9   3   3   31.06    1.40
  -9  -3  -3   29.63    1.39
  -9  -3  -3   30.34    1.27
   9   3   3   32.84    1.56
  -8  -3  -3    5.35    0.92
  -8  -3  -3    5.95    0.71
   8   3   3    5.33    0.67
  -8  -3  -3    5.66    0.60
   8   3   3    4.60    0.83
  -8  -3  -3    4.65    0.81
   7   3   3  246.09    8.08
  -7  -3  -3  253.25    8.10
   7   3   3  261.51    8.17
  -7  -3  -3  255.72    8.06
  -6  -3  -3  322.96   10.11
   6   3   3  314.26   10.09
  -6  -3  -3  318.60   10.07
   6   3   3  319.26   10.15
   5   3   3    1.52    0.39
   5   3   3    0.29    0.41
   5   3   3    1.34    0.33
  -5  -3  -3    1.40    0.34
  -5  -3  -3    1.41    0.34
   4   3   3  425.53   13.79
  -4  -3  -3  438.80   13.74
   4   3   3  427.08   13.75
  -4  -3  -3  449.87   13.75
   3   3   3  617.11   20.00
  -3  -3  -3  649.40   19.98
   2   3   3  271.08    8.56
  -1  -3  -3  137.20    4.35
   0   3   3  343.24   10.65
   0  -3  -3  331.33   10.66
  -1   3   3   28.90    1.00
   1  -3  -3   26.60    1.01
  -2   3   3  943.09   29.83
   2  -3  -3  992.66   29.95
  -2   3   3  923.22   29.91
   2  -3  -3  970.96   29.97
   2  -3  -3  952.96   29.85
  -3   3   3  529.75   16.83
   3  -3  -3  529.87   16.94
   3  -3  -3  532.02   16.97
   3  -3  -3  544.19   16.84
  -4   3   3   20.43    0.85
   4  -3  -3   21.05    1.05
   4  -3  -3   22.51    1.05
  -4   3   3   22.19    0.88
  -5   3   3  645.17   21.05
   5  -3  -3  662.10   21.19
  -5   3   3  661.90   21.05
  -6   3   3   88.66    3.15
  -6   3   3   86.50    3.02
   6  -3  -3   86.14    3.17
  -6   3   3   92.94    3.15
  -6   3   3   87.67    3.18
  -6   3   3   89.08    3.02
   6  -3  -3   96.30    3.23
   7  -3  -3    4.15    0.98
  -7   3   3    3.71    0.76
   7  -3  -3    1.65    1.07
  -7   3   3    3.01    0.99
  -7   3   3    3.71    0.79
  -8   3   3   49.67    1.94
   8  -3  -3   47.91    2.13
   8  -3  -3   48.55    2.23
  -8   3   3   47.48    1.91
  -9   3   3   11.49    1.16
   9  -3  -3    7.99    1.34
 -10   3   3    8.86    1.24
 -11  -4  -2   15.15    1.44
  11   4   2   12.04    1.25
  10   4   2   18.71    1.25
 -10  -4  -2   20.48    1.45
  -9  -4  -2  114.50    3.75
   9   4   2  114.71    3.85
  -9  -4  -2  116.62    4.03
  -9  -4  -2  115.12    3.91
  -8  -4  -2   14.50    0.72
   8   4   2   13.37    0.79
  -8  -4  -2   15.02    0.96
  -7  -4  -2  342.05   10.48
  -7  -4  -2  319.08   10.38
  -7  -4  -2  331.59   10.48
   7   4   2  330.38   10.41
  -6  -4  -2  780.02   22.99
   6   4   2  719.74   23.03
   6   4   2  734.48   22.92
  -6  -4  -2  701.91   22.91
  -6  -4  -2  731.66   22.99
  -5  -4  -2   76.88    2.68
   5   4   2   72.33    2.64
  -5  -4  -2   82.47    2.63
  -5  -4  -2   82.80    2.56
   5   4   2   77.43    2.56
  -4  -4  -2  633.59   20.22
   4   4   2  625.41   20.20
   4   4   2  653.29   20.15
  -3  -4  -2 1377.98   41.44
   3   4   2 1292.92   41.44
   3   4   2 1302.66   41.39
  -2  -4  -2  152.89    4.86
   1   4   2   65.54    2.11
   0   4   2   27.39    0.88
   0  -4  -2   25.19    0.95
   1  -4  -2    8.07    0.45
   1  -4  -2    8.35    0.30
   2  -4  -2  529.79   16.75
   3  -4  -2  102.92    3.63
  -3   4   2  111.97    3.50
   4  -4  -2   15.10    0.88
  -4   4   2   17.00    0.70
  -5   4   2   48.02    1.95
   5  -4  -2   49.20    1.91
  -5   4   2   46.99    1.83
  -5   4   2   48.16    1.68
  -6   4   2   36.91    1.53
  -6   4   2   37.86    1.74
   6  -4  -2   38.64    1.74
  -6   4   2   41.05    1.48
  -7   4   2   11.74    0.93
   7  -4  -2   11.13    1.24
   7  -4  -2   11.06    1.13
  -7   4   2   10.97    0.86
  -8   4   2   27.52    1.38
   8  -4  -2   26.54    1.58
  -8   4   2   24.15    1.27
  -9   4   2   25.97    1.44
   9  -4  -2   21.41    1.58
 -10   4   2   34.09    1.76
  11   5   1   -0.64    1.42
 -11  -5  -1    0.38    1.33
  10   5   1    2.62    0.88
 -10  -5  -1    4.43    1.23
   9   5   1    2.05    0.72
   9   5   1    2.63    1.05
  -9  -5  -1    2.07    0.51
   8   5   1   10.27    0.70
  -8  -5  -1   11.59    0.97
  -8  -5  -1   11.99    0.61
   8   5   1   12.82    1.00
  -7  -5  -1    9.62    0.74
   7   5   1    8.16    0.53
   7   5   1    9.79    0.81
  -7  -5  -1    7.86    0.49
  -7  -5  -1    8.50    0.82
  -7  -5  -1    7.65    0.79
   6   5   1  281.93    9.07
   6   5   1  279.98    8.96
  -6  -5  -1  296.19    9.08
   5   5   1  558.31   17.39
   5   5   1  535.15   17.31
  -5  -5  -1  567.28   17.41
  -5  -5  -1  569.99   17.43
   4   5   1  501.62   15.29
  -4  -5  -1  502.15   15.34
   4   5   1  476.74   15.35
  -4  -5  -1  484.80   15.31
   4   5   1  472.80   15.24
  -3  -5  -1    4.79    0.41
   3   5   1    4.57    0.45
   3   5   1    4.67    0.30
  -3  -5  -1    5.39    0.40
   2   5   1  240.33    7.57
  -2  -5  -1  237.01    7.54
   1   5   1  342.74   10.31
  -1  -5  -1  317.89   10.28
   2  -5  -1   20.58    0.86
   2  -5  -1   18.43    0.88
   3  -5  -1   88.59    3.13
   3  -5  -1   82.42    3.13
  -4   5   1  343.84   10.84
   4  -5  -1  335.62   10.79
   4  -5  -1  312.46   10.77
  -4   5   1  343.01   10.62
  -5   5   1   15.55    1.15
   5  -5  -1   13.58    0.95
   5  -5  -1   14.07    1.01
  -5   5   1   12.80    0.67
  -5   5   1   14.64    1.03
   6  -5  -1  123.39    4.14
   6  -5  -1  115.71    4.11
  -6   5   1  118.49    3.88
   7  -5  -1   95.91    3.51
  -7   5   1   98.24    3.27
   8  -5  -1   26.33    1.56
  -9   5   1   -0.41    1.10
   9  -5  -1    0.59    1.60
  11   6   0    5.75    1.55
 -10  -6   0   11.86    1.37
  10   6   0   12.65    1.46
   9   6   0   26.47    1.55
   8   6   0  236.60    7.28
   8   6   0  250.91    7.32
   7   6   0   54.72    1.98
   7   6   0   48.23    1.70
  -7  -6   0   55.11    1.99
   7   6   0   54.20    1.97
  -7  -6   0   55.98    1.99
   6   6   0  149.41    4.73
   6   6   0  141.63    4.82
  -6  -6   0  141.21    4.79
   6   6   0  157.27    4.77
   6   6   0  139.34    4.57
  -6  -6   0  153.39    4.75
   5   6   0  680.59   21.76
   5   6   0  676.17   21.83
  -5  -6   0  669.74   21.81
   5   6   0  716.19   21.80
   5   6   0  690.51   21.66
  -5  -6   0  704.19   21.78
   4   6   0  278.90    9.27
   4   6   0  265.89    9.33
   4   6   0  290.47    9.32
  -4  -6   0  285.45    9.30
  -3  -6   0   64.51    2.17
   3   6   0   65.12    2.22
  -2  -6   0  220.25    7.07
   2   6   0  227.60    7.12
   1   6   0    6.38    0.46
   2  -6   0  108.81    3.61
   3  -6   0  198.45    6.11
   3  -6   0  190.93    6.10
  -3   6   0  185.47    5.92
  -4   6   0  565.46   17.23
  -4   6   0  531.98   16.98
   4  -6   0  540.47   17.16
   4  -6   0  551.28   17.17
   5  -6   0   84.63    3.03
   5  -6   0   80.76    3.07
  -5   6   0   87.44    2.81
  -5   6   0   86.60    3.04
  -6   6   0    1.28    0.56
   6  -6   0    0.37    0.87
   7  -6   0   22.09    1.37
   8  -6   0    0.67    1.44
   8  -6   0   -0.50    1.12
  10   7  -1    7.31    1.45
   9   7  -1    5.57    1.24
   9   7  -1    3.11    1.13
   8   7  -1   34.92    1.67
   8   7  -1   35.09    1.66
  -7  -7   1  123.13    4.52
   7   7  -1  136.36    4.43
   7   7  -1  133.09    4.45
  -7  -7   1  134.11    4.44
   6   7  -1   59.41    2.09
  -6  -7   1   57.11    2.06
   6   7  -1   53.51    2.04
  -6  -7   1   55.39    2.09
   5   7  -1   77.01    2.70
   5   7  -1   75.85    2.81
   5   7  -1   80.08    2.76
   5   7  -1   81.75    2.55
  -5  -7   1   77.96    2.75
   4   7  -1  274.98    9.29
   4   7  -1  277.78    9.38
   4   7  -1  298.90    9.22
  -4  -7   1  290.11    9.33
   3   7  -1  125.67    3.95
  -3  -7   1  117.14    3.88
   3   7  -1  117.69    3.83
   2   7  -1    0.80    0.52
   1   7  -1    5.76    0.44
   0   7  -1   33.08    1.17
   0   7  -1   36.38    1.44
  -1   7  -1   28.88    0.99
   1  -7   1   27.04    1.12
  -2   7  -1   88.70    2.69
   2  -7   1   80.00    2.51
  -3   7  -1    1.40    0.93
   3  -7   1   -0.43    0.72
   3  -7   1    1.01    0.62
   4  -7   1   46.95    2.00
   4  -7   1   51.98    1.94
  -4   7  -1   53.11    1.95
   5  -7   1  100.62    3.54
  -5   7  -1  100.70    3.30
  -5   7  -1  106.77    3.54
   6  -7   1   81.12    2.95
   7  -7   1    7.35    1.39
   7  -7   1    8.74    1.16
   9   8  -2   23.29    1.68
   9   8  -2   29.99    1.66
   8   8  -2    1.30    1.07
   8   8  -2    0.57    1.03
   7   8  -2   93.56    3.40
   7   8  -2  103.45    3.42
  -7  -8   2   94.97    3.39
   6   8  -2  419.64   14.04
  -6  -8   2  429.15   14.05
   5   8  -2  111.96    3.62
  -5  -8   2  108.29    3.57
   5   8  -2  106.62    3.55
  -5  -8   2  101.95    3.60
   4   8  -2   49.56    1.69
  -4  -8   2   49.99    1.77
   4   8  -2   51.56    1.77
   4   8  -2   50.76    1.87
   3   8  -2  249.99    8.05
   3   8  -2  251.02    8.16
   3   8  -2  252.23    8.13
   3   8  -2  256.78    8.03
   2   8  -2   94.28    3.21
   2   8  -2   98.64    3.28
   2   8  -2   94.93    3.21
   2   8  -2   97.26    3.10
   1   8  -2   99.92    3.41
   1   8  -2  109.84    3.49
   0   8  -2   80.26    2.62
   0  -8   2   73.07    2.46
   0   8  -2   72.25    2.46
  -1   8  -2  168.74    5.19
   1  -8   2  155.87    5.04
  -1   8  -2  153.00    5.00
  -2   8  -2  601.30   17.43
   2  -8   2  568.73   17.31
  -2   8  -2  564.46   17.32
   3  -8   2  234.44    6.79
  -3   8  -2  236.95    6.81
  -4   8  -2    3.40    0.85
   4  -8   2    4.56    0.78
   5  -8   2  170.47    5.54
  -5   8  -2  165.15    5.53
   6  -8   2   40.71    1.99
   9   9  -3   23.04    1.66
   8   9  -3    5.34    1.18
   7   9  -3   50.47    2.09
   6   9  -3   32.37    1.51
  -6  -9   3   34.16    1.52
   5   9  -3    4.45    0.76
  -5  -9   3    5.28    0.72
   5   9  -3    4.18    0.88
   4   9  -3   -0.91    0.79
  -4  -9   3    0.68    0.55
   4   9  -3    0.55    0.59
   3   9  -3   29.74    1.10
  -3  -9   3   29.35    1.05
   3   9  -3   26.92    1.08
   3   9  -3   28.20    1.32
  -2  -9   3    1.59    0.27
   2   9  -3    1.78    0.37
   2   9  -3    2.01    0.62
   2   9  -3    2.33    0.72
   1   9  -3   34.58    1.37
   1   9  -3   30.53    1.33
   1   9  -3   33.39    1.11
   0   9  -3   24.08    1.08
   0   9  -3   26.88    1.23
  -1   9  -3    2.01    0.56
  -1   9  -3    3.35    0.50
  -2   9  -3   39.93    1.58
  -2   9  -3   51.06    1.62
  -3   9  -3   60.26    2.11
   5  -9   3    2.31    1.31
   7  10  -4    3.08    1.12
   6  10  -4   25.53    1.46
   5  10  -4  199.58    6.54
   4  10  -4   96.91    3.37
   3  10  -4    0.71    0.91
   2  10  -4   39.45    1.65
   1  10  -4   29.21    1.34
   1  10  -4   29.01    1.28
   6  11  -5    4.01    1.18
   5  11  -5   13.29    1.23
   4  11  -5    6.72    1.09
   3  11  -5    0.30    0.99
   6  -4  11   33.47    1.72
   4  -4  11   32.78    1.88
   3  -4  11   80.54    3.07
   2  -4  11   29.43    1.61
   1  -4  11   11.29    1.14
   0   4 -11  104.65    3.87
   8  -3  10   10.26    1.28
   7  -3  10    2.41    1.07
   6  -3  10   11.08    1.47
   6  -3  10   14.37    1.14
   5  -3  10   11.97    1.36
   4  -3  10   91.75    3.32
  -3   3 -10  112.32    3.67
   3  -3  10  114.16    3.88
  -2   3 -10   41.89    1.45
   2  -3  10   55.11    1.84
  -1   3 -10    1.39    0.72
   1  -3  10    1.73    0.81
   0   3 -10   15.63    0.90
   0  -3  10   17.50    0.99
   1   3 -10    3.54    1.16
  -1  -3  10    2.03    0.70
   2   3 -10    1.51    1.19
   3   3 -10    5.63    1.36
   9  -2   9   34.67    1.76
   8  -2   9   -0.14    1.04
   8  -2   9    2.05    1.03
   7  -2   9    8.02    1.28
   7  -2   9    7.64    1.02
   7  -2   9    8.07    1.02
   6  -2   9    1.18    0.81
   6  -2   9   -1.84    1.10
   6  -2   9   -0.69    0.80
  -6   2  -9    0.14    0.89
   5  -2   9   80.30    2.86
  -5   2  -9   82.50    2.77
   5  -2   9   76.46    2.69
   4  -2   9  123.95    4.06
  -4   2  -9  118.81    3.94
   4  -2   9  118.82    3.90
   3  -2   9   17.17    1.00
  -3   2  -9   15.76    0.74
   3  -2   9   15.77    0.72
  -2   2  -9  411.15   13.02
   2  -2   9  404.15   12.95
   2  -2   9  429.73   13.06
   1  -2   9  314.65   10.03
  -1   2  -9  315.20   10.00
   0   2  -9   20.63    1.04
   0   2  -9   21.60    0.97
   0  -2   9   23.08    0.99
   1   2  -9  105.92    3.62
  -1  -2   9  110.77    3.55
  -2  -2   9    1.74    0.66
   2   2  -9    1.80    0.72
   2   2  -9    1.72    0.95
  -2  -2   9    1.56    0.51
   3   2  -9    2.91    0.82
   3   2  -9    3.25    1.00
  -3  -2   9    3.40    0.49
   4   2  -9   11.10    1.00
   5   2  -9    2.20    0.99
   6   2  -9   32.89    1.68
  10  -1   8   43.53    2.00
  10  -1   8   44.64    2.16
   9  -1   8    9.53    1.14
   9  -1   8   10.63    1.32
   8  -1   8   27.28    1.62
   8  -1   8   27.29    1.37
   8  -1   8   27.09    1.45
   7  -1   8   64.76    2.55
   7  -1   8   68.13    2.44
  -7   1  -8   66.65    2.45
   7  -1   8   67.66    2.41
   6  -1   8    4.95    0.72
   6  -1   8    3.78    0.89
   6  -1   8    4.87    0.72
  -6   1  -8    4.00    0.79
   5  -1   8  300.82    9.57
   5  -1   8  301.88    9.51
   5  -1   8  296.81    9.49
  -5   1  -8  293.99    9.51
   4  -1   8  355.01   11.16
  -4   1  -8  355.31   11.14
   4  -1   8  353.63   11.09
  -4   1  -8  339.41   11.09
   3  -1   8   23.21    1.04
  -3   1  -8   23.95    1.03
   3  -1   8   24.42    0.91
  -3   1  -8   22.54    0.89
   2  -1   8  137.83    4.14
  -2   1  -8  131.89    4.12
   1  -1   8  300.14    9.66
  -1   1  -8  308.97    9.66
   0   1  -8    0.29    0.48
   0  -1   8    1.03    0.46
  -1  -1   8   44.12    1.49
   1   1  -8   40.60    1.62
   2   1  -8   10.07    0.85
   2   1  -8   11.96    0.89
  -2  -1   8   10.52    0.58
   2   1  -8    9.03    0.90
   3   1  -8    8.79    0.88
  -3  -1   8    7.31    1.04
   3   1  -8    9.72    0.90
  -3  -1   8    8.64    0.53
   4   1  -8   70.76    2.62
  -4  -1   8   71.06    2.34
  -4  -1   8   72.38    2.58
  -5  -1   8    0.24    0.97
  -5  -1   8    1.07    0.44
   5   1  -8   -0.50    0.97
   6   1  -8   26.58    1.56
   6   1  -8   28.94    1.57
   7   1  -8   17.48    1.40
   7   1  -8   18.14    1.47
  11   0   7    0.63    1.18
  10   0   7    6.69    1.39
  10   0   7    5.48    1.08
   9   0   7   17.68    1.34
   9   0   7   16.43    1.38
   9   0   7   19.26    1.18
   8   0   7    3.96    0.92
   8   0   7    3.09    0.82
   7   0   7   17.77    0.91
  -7   0  -7   15.63    1.01
   7   0   7   15.54    1.01
   6   0   7   29.31    1.34
  -6   0  -7   32.50    1.30
   6   0   7   30.86    1.28
   6   0   7   31.12    1.24
   5   0   7    0.37    0.61
   5   0   7    0.81    0.51
  -5   0  -7    0.11    0.53
   5   0   7    0.81    0.47
  -4   0  -7  203.41    6.49
   4   0   7  207.78    6.49
   4   0   7  207.14    6.53
  -4   0  -7  194.61    6.52
  -3   0  -7  255.38    7.72
   3   0   7  244.87    7.73
  -3   0  -7  233.00    7.67
  -2   0  -7   14.70    0.68
   2   0   7   15.26    0.66
  -1   0  -7  270.55    8.59
   1   0   7  271.38    8.59
   0   0   7  251.91    7.99
  -1   0   7  182.18    5.80
   2   0  -7   10.00    0.71
  -2   0   7    8.78    0.83
  -2   0   7    9.21    0.52
   2   0  -7    8.93    0.81
   3   0  -7    5.24    0.78
   3   0  -7    6.24    0.73
  -3   0   7    6.99    0.88
  -3   0   7    6.27    0.46
   3   0  -7    6.39    0.74
   4   0  -7   10.62    0.97
  -4   0   7    9.87    0.51
   4   0  -7   10.45    0.86
  -4   0   7   10.23    1.04
  -4   0   7   11.41    0.58
   4   0  -7   10.66    0.87
  -5   0   7    7.40    1.04
   5   0  -7    8.80    0.99
  -5   0   7    7.64    0.56
   5   0  -7    7.91    0.90
  -5   0   7    8.47    0.57
   5   0  -7    7.04    0.87
  -6   0   7   18.22    0.82
   6   0  -7   17.70    1.21
   6   0  -7   18.71    1.32
   7   0  -7    6.29    1.25
   7   0  -7    5.84    1.09
   8   0  -7    8.99    1.40
  11   1   6   51.15    2.43
  11   1   6   49.87    2.46
  10   1   6   -0.57    1.24
  10   1   6    3.61    1.24
   9   1   6   54.52    2.28
   9   1   6   52.67    2.26
   8   1   6   18.26    1.14
   8   1   6   19.78    0.99
   7   1   6   41.95    1.64
  -7  -1  -6   40.02    1.61
  -7  -1  -6   42.11    1.59
   7   1   6   41.68    1.55
   6   1   6  181.34    5.95
  -6  -1  -6  177.72    6.00
  -6  -1  -6  193.88    5.99
   6   1   6  192.46    6.02
   5   1   6   99.18    3.25
  -5  -1  -6   95.05    3.30
   5   1   6   98.60    3.31
  -5  -1  -6  108.54    3.32
   5   1   6  103.05    3.32
   4   1   6  165.85    5.36
  -4  -1  -6  167.67    5.35
  -4  -1  -6  164.26    5.34
   4   1   6  168.81    5.30
  -3  -1  -6 1229.49   38.23
   3   1   6 1201.87   38.26
   2   1   6  724.50   21.74
  -2  -1  -6  744.84   21.74
  -1  -1  -6   49.04    1.63
   1   1   6   47.36    1.62
   0   1   6  724.84   22.79
  -1   1   6    7.23    0.41
  -1   1   6    6.66    0.59
   2  -1  -6  541.36   16.43
   2  -1  -6  533.65   16.31
  -2   1   6  508.72   16.23
  -2   1   6  514.04   16.27
   2  -1  -6  522.62   16.34
  -2   1   6  506.92   16.38
  -3   1   6  195.59    6.39
   3  -1  -6  212.42    6.48
   3  -1  -6  204.20    6.60
   3  -1  -6  196.97    6.50
  -3   1   6  210.33    6.57
  -4   1   6   28.96    1.10
   4  -1  -6   31.98    1.25
  -4   1   6   29.85    1.37
   4  -1  -6   30.36    1.39
   4  -1  -6   29.19    1.23
  -5   1   6  126.06    4.08
   5  -1  -6  125.93    4.20
   5  -1  -6  126.64    4.33
  -5   1   6  127.33    4.32
   5  -1  -6  123.83    4.20
   6  -1  -6  130.84    4.35
   6  -1  -6  125.32    4.20
  -6   1   6  121.75    4.08
   7  -1  -6   -1.01    1.07
  -7   1   6   -0.60    0.72
   8  -1  -6    7.95    1.35
  12   2   5    2.46    1.59
  11   2   5   12.33    1.53
  11   2   5   12.94    1.56
  10   2   5   -1.09    1.09
  10   2   5   -2.28    1.22
   9   2   5   10.80    1.04
   9   2   5    9.20    1.07
   8   2   5    6.23    0.80
  -8  -2  -5    6.87    0.75
   8   2   5    5.67    0.84
  -7  -2  -5    0.37    0.59
   7   2   5    0.02    0.59
  -7  -2  -5   -0.13    0.63
   7   2   5   -0.86    0.64
   6   2   5   70.90    2.41
  -6  -2  -5   68.79    2.40
  -6  -2  -5   72.48    2.36
   6   2   5   67.69    2.37
   6   2   5   70.32    2.34
  -5  -2  -5    3.35    0.49
   5   2   5    3.86    0.47
  -5  -2  -5    4.62    0.46
   5   2   5    3.85    0.34
  -4  -2  -5    1.74    0.35
   4   2   5    1.24    0.36
  -4  -2  -5    1.22    0.38
   4   2   5    1.12    0.18
  -3  -2  -5  101.19    3.37
   3   2   5  105.09    3.39
   3   2   5  106.72    3.39
  -3  -2  -5  107.81    3.39
   2   2   5  550.23   17.44
   2   2   5  561.23   17.47
   1   2   5  155.08    4.70
   1   2   5  140.54    4.67
   1   2   5  153.23    4.71
   0   2   5   85.05    2.75
   0   2   5   85.14    2.78
   1  -2  -5  157.74    4.97
  -1   2   5  153.36    5.03
   2  -2  -5  138.14    4.28
  -2   2   5  131.32    4.35
   2  -2  -5  136.56    4.42
   2  -2  -5  127.31    4.30
   3  -2  -5    2.10    0.43
  -3   2   5    2.26    0.57
   3  -2  -5    2.54    0.45
   3  -2  -5    1.32    0.62
  -4   2   5   79.71    2.71
   4  -2  -5   74.41    2.76
   4  -2  -5   77.01    2.61
  -5   2   5    3.04    0.58
  -5   2   5    3.30    0.79
   5  -2  -5    3.04    0.84
   5  -2  -5    4.49    0.62
  -6   2   5   31.74    1.34
   6  -2  -5   32.05    1.58
  -7   2   5   40.67    1.62
  -7   2   5   38.58    1.70
  -7   2   5   37.07    1.60
   7  -2  -5   39.21    1.89
   8  -2  -5   14.25    1.39
  -8   2   5   12.58    1.08
  -9   2   5   -0.21    1.05
  12   3   4    3.23    1.46
 -11  -3  -4   27.00    1.85
  11   3   4   25.76    1.66
  11   3   4   31.39    1.87
 -10  -3  -4  151.65    5.02
  10   3   4  140.83    4.84
 -10  -3  -4  137.71    4.76
  10   3   4  150.73    4.98
   9   3   4   59.40    2.30
  -9  -3  -4   65.08    2.26
  -9  -3  -4   64.05    2.23
   9   3   4   62.97    2.42
   8   3   4   85.59    3.05
  -8  -3  -4   94.85    3.04
  -8  -3  -4   88.76    3.01
   8   3   4   91.90    3.15
  -7  -3  -4  101.19    3.15
  -7  -3  -4   97.44    3.20
   7   3   4   93.89    3.15
   7   3   4   98.76    3.23
  -6  -3  -4    0.11    0.38
  -6  -3  -4   -0.35    0.52
   6   3   4   -0.02    0.49
   6   3   4    0.20    0.41
  -6  -3  -4    0.80    0.44
  -5  -3  -4  659.52   20.40
  -5  -3  -4  661.50   20.45
   5   3   4  609.08   20.49
  -5  -3  -4  646.03   20.43
   5   3   4  638.05   20.43
   5   3   4  668.75   20.47
  -4  -3  -4 1631.59   49.15
  -4  -3  -4 1593.50   49.16
   4   3   4 1518.31   49.18
  -4  -3  -4 1545.55   49.10
  -3  -3  -4   18.55    0.69
   3   3   4   16.86    0.68
   2   3   4 1014.14   31.59
   2   3   4  998.42   31.58
   1   3   4  910.17   28.01
  -1  -3  -4  859.09   28.02
   1   3   4  906.72   28.04
   0  -3  -4  128.51    4.11
   0   3   4  127.21    4.09
   1  -3  -4  291.06    9.19
  -1   3   4  301.52    9.27
   1  -3  -4  284.75    9.28
  -2   3   4   65.45    2.19
   2  -3  -4   62.12    2.11
   2  -3  -4   67.20    2.22
  -3   3   4   34.75    1.23
  -3   3   4   36.35    1.38
   3  -3  -4   34.56    1.44
   3  -3  -4   39.21    1.44
   3  -3  -4   35.96    1.27
  -4   3   4  192.89    6.29
  -4   3   4  196.43    6.40
   4  -3  -4  191.04    6.46
   4  -3  -4  200.93    6.31
   4  -3  -4  206.16    6.45
  -5   3   4   26.69    1.08
   5  -3  -4   26.50    1.30
   5  -3  -4   25.83    1.37
  -6   3   4   40.73    1.73
  -6   3   4   37.74    1.51
   6  -3  -4   40.08    1.76
   6  -3  -4   39.75    1.80
  -7   3   4  251.08    8.12
  -7   3   4  244.34    8.02
   7  -3  -4  256.31    8.23
  -7   3   4  237.06    8.01
  -8   3   4   35.47    1.56
   8  -3  -4   32.08    1.82
  -9   3   4   10.37    1.17
   9  -3  -4   10.94    1.39
  12   4   3   18.20    1.58
  11   4   3   28.98    1.66
 -11  -4  -3   33.61    1.85
 -10  -4  -3   87.72    2.94
  10   4   3   86.23    3.08
 -10  -4  -3   86.17    3.07
  -9  -4  -3   15.65    0.84
   9   4   3   12.88    0.93
  -9  -4  -3   13.89    1.01
  -8  -4  -3    4.55    0.69
   8   4   3    4.61    0.63
  -8  -4  -3    5.09    0.59
  -7  -4  -3   83.39    2.82
  -7  -4  -3   84.12    2.80
   7   4   3   83.17    2.75
  -7  -4  -3   84.52    2.73
   7   4   3   76.74    2.83
   6   4   3   13.81    0.77
  -6  -4  -3   14.69    0.86
   6   4   3   14.47    0.81
   6   4   3   15.03    0.66
  -6  -4  -3   14.44    0.67
  -6  -4  -3   14.70    0.72
   5   4   3  407.76   13.75
   5   4   3  436.12   13.78
   5   4   3  430.78   13.71
  -5  -4  -3  454.96   13.71
  -5  -4  -3  445.73   13.73
  -5  -4  -3  420.00   13.80
   4   4   3  482.92   15.07
   4   4   3  478.76   15.03
  -4  -4  -3  481.46   15.02
  -4  -4  -3  459.60   15.09
  -3  -4  -3   64.98    2.17
   3   4   3   61.71    2.13
  -2  -4  -3  407.67   12.84
  -1  -4  -3  938.86   29.24
  -1  -4  -3  918.98   29.27
   0  -4  -3  119.96    3.87
   1  -4  -3   16.66    0.75
   1  -4  -3   18.69    0.64
  -2   4   3   33.37    1.13
   2  -4  -3   35.46    1.31
  -2   4   3   37.09    1.27
   2  -4  -3   34.53    1.16
  -3   4   3  101.10    3.30
  -3   4   3  107.11    3.40
   3  -4  -3   99.91    3.44
  -4   4   3  141.92    4.63
   4  -4  -3  148.42    4.79
  -5   4   3   30.62    1.21
   5  -4  -3   30.30    1.44
  -5   4   3   31.94    1.20
  -6   4   3    2.57    0.97
  -6   4   3    0.54    0.61
   6  -4  -3    0.97    0.93
  -6   4   3    0.91    0.63
  -7   4   3   20.17    1.08
  -7   4   3   18.07    1.04
   7  -4  -3   20.09    1.39
  -8   4   3   -0.08    0.88
   8  -4  -3    0.40    1.36
  -9   4   3   -1.59    1.07
 -11  -5  -2   35.34    1.91
  11   5   2   35.34    1.99
  10   5   2   29.47    1.45
  10   5   2   32.83    1.74
   9   5   2    6.58    1.05
   9   5   2    7.18    0.77
  -9  -5  -2    7.04    0.64
  -9  -5  -2    6.41    0.91
   8   5   2    1.94    0.81
  -8  -5  -2    2.33    0.76
   8   5   2    1.19    0.54
  -8  -5  -2    1.01    0.48
   7   5   2   59.30    2.07
  -7  -5  -2   49.17    2.09
  -7  -5  -2   55.62    2.02
   7   5   2   54.52    2.10
   7   5   2   55.97    1.92
  -7  -5  -2   59.30    1.90
  -7  -5  -2   53.61    2.06
  -7  -5  -2   62.20    2.10
   6   5   2   73.96    2.68
   6   5   2   82.20    2.56
   6   5   2   74.69    2.65
  -6  -5  -2   77.28    2.71
  -5  -5  -2    5.11    0.55
   5   5   2    3.57    0.48
   5   5   2    3.97    0.46
   5   5   2    3.95    0.36
  -4  -5  -2  853.09   27.56
   4   5   2  889.52   27.55
   4   5   2  878.93   27.49
   3   5   2 1054.78   32.73
  -3  -5  -2 1023.34   32.77
   2   5   2  423.76   13.42
  -2  -5  -2  427.32   13.41
   1   5   2  280.95    8.86
   0   5   2 1031.26   32.34
   1  -5  -2  339.55   10.77
   2  -5  -2    4.08    0.51
   2  -5  -2    3.95    0.53
   3  -5  -2  178.38    5.75
   3  -5  -2  174.50    5.78
   4  -5  -2   55.81    2.12
   4  -5  -2   52.63    2.12
  -4   5   2   58.16    1.88
  -5   5   2  163.97    5.74
   5  -5  -2  176.43    5.72
   5  -5  -2  157.10    5.69
  -5   5   2  178.05    5.50
   6  -5  -2  120.91    4.14
   6  -5  -2  108.87    4.08
  -6   5   2  121.88    3.88
  -7   5   2   21.37    1.17
   7  -5  -2   21.03    1.38
   7  -5  -2   20.36    1.53
  -7   5   2   20.04    1.03
  -8   5   2   54.50    2.14
   8  -5  -2   52.96    2.33
  -9   5   2   71.21    2.67
   9  -5  -2   68.22    2.87
  11   6   1   18.42    1.70
  10   6   1    5.41    0.83
  10   6   1    6.67    1.30
   9   6   1   22.79    1.07
   9   6   1   26.80    1.43
   8   6   1    8.59    0.61
  -8  -6  -1    8.72    0.97
   8   6   1    9.75    0.94
   8   6   1   10.81    1.05
   7   6   1  104.17    3.51
   7   6   1   99.80    3.33
  -7  -6  -1  109.21    3.52
  -7  -6  -1  109.36    3.59
   6   6   1  424.65   13.72
   6   6   1  428.69   13.61
  -6  -6  -1  435.63   13.74
  -6  -6  -1  452.17   13.78
   5   6   1  112.98    4.00
   5   6   1  118.14    4.09
  -5  -6  -1  130.46    4.07
  -5  -6  -1  124.48    4.04
   5   6   1  126.80    3.93
   4   6   1  208.57    6.76
  -4  -6  -1  208.09    6.74
  -4  -6  -1  211.61    6.72
   4   6   1  210.27    6.64
   3   6   1 1756.42   53.95
  -3  -6  -1 1688.28   53.92
   2   6   1  429.72   13.39
  -2  -6  -1  420.13   13.35
   1   6   1  143.53    4.62
  -1  -6  -1  144.77    4.57
   2  -6  -1   79.43    2.76
   2  -6  -1   81.60    2.73
   3  -6  -1   28.55    1.27
   3  -6  -1   30.39    1.28
  -4   6   1   15.74    1.18
   4  -6  -1   15.29    1.01
  -4   6   1   16.52    0.62
   4  -6  -1   15.00    0.96
   5  -6  -1   20.27    1.18
   5  -6  -1   19.70    1.19
  -5   6   1   21.56    0.84
  -5   6   1   20.72    1.23
  -6   6   1  122.76    3.86
   6  -6  -1  108.91    4.15
   6  -6  -1  114.99    4.11
   7  -6  -1   22.22    1.45
   8  -6  -1    2.88    1.18
  10   7   0    9.34    1.42
   9   7   0   18.94    1.34
   9   7   0   15.92    1.31
   8   7   0   15.06    0.73
  -8  -7   0   18.77    1.29
   8   7   0   19.91    1.17
   8   7   0   16.35    1.15
  -7  -7   0   15.00    1.12
   7   7   0   14.77    0.64
  -7  -7   0   17.23    1.04
   7   7   0   17.81    1.02
   6   7   0    0.41    0.82
  -6  -7   0    0.03    0.77
   6   7   0    1.42    0.62
   6   7   0    0.58    0.67
   6   7   0    1.11    0.30
  -6  -7   0    1.19    0.71
   5   7   0  194.62    6.77
   5   7   0  204.03    6.87
   5   7   0  213.88    6.82
   5   7   0  218.07    6.68
  -5  -7   0  216.58    6.82
   4   7   0  140.53    4.89
   4   7   0  143.26    4.98
   4   7   0  156.21    4.97
   4   7   0  159.54    4.85
  -4  -7   0  157.53    4.94
  -3  -7   0  132.23    4.16
   3   7   0  123.47    4.20
  -2  -7   0  468.22   14.53
   2   7   0  449.88   14.58
   1   7   0  424.50   13.43
   1  -7   0   52.32    1.87
   2  -7   0   11.54    0.79
  -2   7   0   15.31    1.06
   3  -7   0    6.22    0.78
   3  -7   0    7.25    0.74
   4  -7   0   78.33    2.71
   4  -7   0   82.84    2.69
   5  -7   0    1.55    0.96
  -5   7   0    0.14    0.40
  -5   7   0   -0.31    0.93
   5  -7   0   -0.97    0.87
   6  -7   0   76.65    2.86
   7  -7   0   96.45    3.51
   8  -7   0   56.50    2.43
  10   8  -1   10.81    1.47
   9   8  -1    8.27    1.29
   9   8  -1    7.12    1.26
   8   8  -1   13.34    1.17
   8   8  -1   10.32    1.12
  -7  -8   1   50.76    1.94
   7   8  -1   49.06    1.96
   7   8  -1   45.72    1.90
   6   8  -1   48.08    1.63
  -6  -8   1   49.38    1.58
   6   8  -1   37.96    1.22
   6   8  -1   45.91    1.55
   5   8  -1  471.12   15.37
   5   8  -1  503.71   15.43
   5   8  -1  486.89   15.26
  -5  -8   1  484.89   15.41
   4   8  -1  606.74   19.06
   4   8  -1  640.09   19.11
  -4  -8   1  588.49   19.03
   4   8  -1  591.99   18.99
   3   8  -1   74.03    2.47
   3   8  -1   68.41    2.32
   2   8  -1  250.01    8.02
   1   8  -1  320.76   10.15
   1   8  -1  312.84   10.09
   0   8  -1   17.13    0.72
   0   8  -1   20.10    1.11
  -1   8  -1   83.09    2.70
   1  -8   1   83.35    2.85
  -2   8  -1   89.85    2.44
   2  -8   1   76.67    2.19
   3  -8   1   81.37    3.07
   3  -8   1   90.62    3.00
   4  -8   1  362.47   12.45
   4  -8   1  405.03   12.42
  -4   8  -1  393.97   12.41
   5  -8   1   80.91    2.94
  -5   8  -1   82.68    2.96
   6  -8   1   16.64    1.22
   7  -8   1   79.28    3.00
   9   9  -2    4.21    1.32
   9   9  -2    3.49    1.31
   8   9  -2   48.09    2.17
   8   9  -2   55.72    2.21
  -7  -9   2   50.93    2.00
   7   9  -2   52.05    2.07
   6   9  -2   10.07    0.92
   6   9  -2   10.32    1.03
  -6  -9   2   10.99    0.93
   5   9  -2   33.45    1.37
   5   9  -2   31.51    1.01
  -5  -9   2   31.02    1.26
   5   9  -2   28.03    0.99
   5   9  -2   30.03    1.26
   4   9  -2  114.36    3.70
   4   9  -2  120.29    3.85
   4   9  -2  111.20    3.74
   3   9  -2   43.54    1.60
   3   9  -2   43.42    1.51
   2   9  -2    3.38    0.71
   2   9  -2    1.41    0.82
   2   9  -2    2.48    0.41
   1   9  -2   34.65    1.37
   1   9  -2   36.32    1.54
   1   9  -2   38.78    1.51
   0  -9   2   39.24    1.45
   0   9  -2   40.11    1.44
   0   9  -2   42.03    1.69
   1  -9   2    0.80    0.55
  -1   9  -2    0.45    0.45
  -1   9  -2    1.28    0.92
  -2   9  -2    4.21    0.44
  -2   9  -2    4.84    0.75
   2  -9   2    5.54    0.66
   3  -9   2    0.52    1.06
  -3   9  -2    2.94    0.82
   3  -9   2    1.16    0.71
  -4   9  -2   13.02    1.04
   4  -9   2   11.56    0.93
   5  -9   2   23.58    1.26
  -5   9  -2   20.94    1.31
   8  10  -3    4.12    1.25
   7  10  -3    8.74    1.20
   6  10  -3   57.78    2.29
   6  10  -3   67.69    2.43
   5  10  -3    8.09    0.80
   5  10  -3    7.01    0.99
   4  10  -3   79.11    2.80
   4  10  -3   93.85    2.98
   3  10  -3  300.93    9.17
   3  10  -3  280.89    9.13
   2  10  -3  151.07    4.77
   2  10  -3  149.40    4.83
   2  10  -3  144.32    4.64
   1  10  -3   15.29    1.01
   1  10  -3   16.11    0.60
   1  10  -3   15.06    0.95
   6  11  -4   37.70    1.81
   5  11  -4    4.21    1.10
   4  11  -4   10.00    1.13
   3  -4  12    1.23    1.37
   6  -3  11   11.24    1.11
   5  -3  11    0.54    1.26
   4  -3  11   11.86    1.35
   3  -3  11   19.04    1.33
   2  -3  11   53.89    2.12
   1  -3  11   41.66    1.75
   0  -3  11   20.98    1.18
   1   3 -11    1.71    1.36
   8  -2  10  174.85    5.81
   7  -2  10   32.94    1.86
   7  -2  10   32.35    1.56
   6  -2  10   45.73    2.08
   6  -2  10   47.79    1.83
  -6   2 -10   44.24    1.83
   5  -2  10   55.66    2.24
  -5   2 -10   54.39    1.99
   4  -2  10    2.14    0.93
  -4   2 -10    1.96    0.60
   3  -2  10  123.60    3.87
  -3   2 -10  110.86    3.64
   2  -2  10   67.12    2.40
  -1   2 -10   18.87    1.01
  -1   2 -10   19.51    0.99
   1  -2  10   20.64    1.05
   0   2 -10  402.92   13.31
   0  -2  10  434.78   13.30
   1   2 -10  261.02    8.53
   1   2 -10  257.73    8.68
  -1  -2  10  272.62    8.47
   2   2 -10    7.73    0.88
   2   2 -10    9.49    1.26
  -2  -2  10    6.78    0.67
   3   2 -10   28.13    1.64
  10  -1   9    7.30    1.44
   9  -1   9   46.30    2.02
   9  -1   9   51.87    2.20
   8  -1   9   73.73    2.90
   8  -1   9   74.83    2.66
   8  -1   9   70.16    2.73
   7  -1   9   14.73    1.25
   7  -1   9   15.11    1.03
   7  -1   9   15.97    1.08
   6  -1   9   34.35    1.57
   6  -1   9   34.63    1.42
  -6   1  -9   33.63    1.45
   6  -1   9   32.55    1.41
   5  -1   9   45.10    1.79
   5  -1   9   45.15    1.64
  -5   1  -9   43.06    1.65
   4  -1   9    5.53    0.81
  -4   1  -9    6.61    0.57
   4  -1   9    7.25    0.60
   3  -1   9  127.49    3.93
  -3   1  -9  122.69    3.90
   3  -1   9  122.42    3.82
  -2   1  -9  259.54    8.32
   2  -1   9  262.87    8.34
  -1   1  -9    2.00    0.58
   1  -1   9    2.58    0.60
   0  -1   9   86.91    2.86
   0   1  -9   84.46    2.98
  -1  -1   9   36.81    1.34
   1   1  -9   35.03    1.53
  -2  -1   9    2.96    0.51
   2   1  -9    2.46    0.83
  -3  -1   9   10.15    0.61
  -3  -1   9    9.58    0.95
   3   1  -9    7.52    0.99
  -4  -1   9    0.64    0.50
  -4  -1   9    0.15    0.96
   4   1  -9    0.22    0.95
   5   1  -9   17.71    1.39
   5   1  -9   19.85    1.35
   6   1  -9   -2.24    1.23
   6   1  -9    2.33    1.17
   7   1  -9    5.48    1.33
  10   0   8   31.02    1.78
  10   0   8   28.33    1.52
   9   0   8    1.35    1.13
   9   0   8    2.30    0.91
   8   0   8   39.58    1.89
   8   0   8   43.38    1.68
   8   0   8   41.91    1.78
   7   0   8   51.13    2.08
   7   0   8   54.73    1.95
  -7   0  -8   53.64    2.02
   7   0   8   53.60    2.02
   6   0   8   27.72    1.34
   6   0   8   29.52    1.19
  -6   0  -8   28.05    1.25
   6   0   8   30.54    1.25
   5   0   8    2.82    0.68
   5   0   8    3.87    0.52
  -5   0  -8    2.28    0.57
   5   0   8    3.43    0.59
  -4   0  -8   87.97    2.85
   4   0   8   84.69    2.85
   4   0   8   84.24    2.79
  -4   0  -8   81.42    2.77
  -3   0  -8   11.87    0.73
   3   0   8   11.62    0.73
  -3   0  -8   12.17    0.55
  -2   0  -8  297.73    9.54
   2   0   8  303.22    9.55
  -1   0  -8  185.13    5.83
   1   0   8  178.79    5.82
   0   0   8   52.07    1.79
  -1   0   8  434.89   13.69
   1   0  -8  431.13   13.83
   2   0  -8  323.68   10.16
  -2   0   8  320.42    9.97
  -2   0   8  299.91   10.13
   2   0  -8  311.27   10.07
   3   0  -8   46.39    1.88
  -3   0   8   46.96    1.58
   3   0  -8   41.42    1.81
  -3   0   8   41.41    1.88
   3   0  -8   50.00    1.80
   4   0  -8    1.39    0.93
   4   0  -8    0.91    0.88
  -4   0   8    1.46    0.48
   4   0  -8    0.59    0.84
   5   0  -8    9.11    1.10
   5   0  -8    7.45    1.04
  -5   0   8    9.10    0.61
   6   0  -8    3.60    1.18
   6   0  -8    2.96    1.07
   7   0  -8    8.63    1.38
   7   0  -8    7.97    1.23
   8   0  -8    7.21    1.47
  10   1   7  129.51    4.39
  10   1   7  137.15    4.57
   9   1   7   45.87    2.11
   9   1   7   52.08    2.09
   9   1   7   49.37    1.92
   8   1   7    5.52    0.73
   8   1   7    4.87    0.90
   7   1   7  153.00    5.10
  -7  -1  -7  160.67    5.18
   7   1   7  162.17    5.19
   6   1   7   27.33    1.11
  -6  -1  -7   30.73    1.24
   6   1   7   27.65    1.24
  -6  -1  -7   32.73    1.25
   6   1   7   31.15    1.23
   5   1   7  297.96    9.19
  -5  -1  -7  287.71    9.23
   5   1   7  285.79    9.26
  -5  -1  -7  293.20    9.24
   5   1   7  282.41    9.24
   4   1   7  307.77    9.93
  -4  -1  -7  320.17    9.90
   4   1   7  309.98    9.87
  -3  -1  -7   10.97    0.51
  -3  -1  -7   12.57    0.68
   3   1   7   12.06    0.63
   2   1   7  120.72    3.96
  -2  -1  -7  124.05    3.96
   1   1   7  913.22   29.59
  -1  -1  -7  970.54   29.59
   0   1   7  251.05    7.89
   0   1   7  244.41    7.95
  -1   1   7   38.05    1.33
  -1   1   7   38.05    1.48
   2  -1  -7  263.01    7.75
   2  -1  -7  262.88    7.61
  -2   1   7  245.96    7.54
   2  -1  -7  255.10    7.65
  -2   1   7  259.21    7.69
   3  -1  -7   38.59    1.65
  -3   1   7   37.64    1.29
   3  -1  -7   41.04    1.47
  -3   1   7   38.61    1.36
   3  -1  -7   36.58    1.52
  -3   1   7   38.20    1.60
  -4   1   7   74.28    2.49
   4  -1  -7   73.85    2.64
  -4   1   7   73.82    2.77
   4  -1  -7   76.21    2.81
   4  -1  -7   69.64    2.66
   5  -1  -7   18.76    1.12
   5  -1  -7   18.78    1.30
  -5   1   7   18.56    0.84
   5  -1  -7   19.73    1.13
   6  -1  -7   37.55    1.63
   6  -1  -7   34.14    1.80
   7  -1  -7   43.38    1.92
   7  -1  -7   44.64    2.11
   8  -1  -7    4.93    1.42
  11   2   6    1.51    1.40
  11   2   6    1.80    1.35
  10   2   6   10.34    1.26
  10   2   6   11.71    1.32
   9   2   6   78.67    2.92
   9   2   6   83.77    2.98
   8   2   6   65.41    2.45
   8   2   6   71.65    2.52
   7   2   6   14.63    0.90
   7   2   6   14.34    0.86
  -7  -2  -6   13.35    0.86
   7   2   6   14.09    0.75
  -7  -2  -6   13.93    0.91
   6   2   6   15.21    0.83
  -6  -2  -6   13.93    0.81
   6   2   6   15.04    0.66
  -6  -2  -6   15.43    0.82
   5   2   6   87.99    2.85
  -5  -2  -6   84.74    2.83
  -5  -2  -6   84.00    2.84
   5   2   6   85.76    2.75
  -4  -2  -6    1.70    0.37
   4   2   6    2.27    0.40
  -4  -2  -6    1.86    0.44
   4   2   6    2.03    0.17
  -3  -2  -6   11.93    0.55
   3   2   6   14.98    0.61
   2   2   6   78.37    2.46
   2   2   6   75.52    2.44
   2   2   6   72.91    2.49
   1   2   6   44.03    1.42
   1   2   6   42.63    1.49
   1   2   6   44.19    1.49
   0   2   6  379.08   11.96
   0   2   6  378.74   12.00
   1  -2  -6  247.84    7.46
  -1   2   6  228.92    7.52
  -1   2   6  226.81    7.45
   2  -2  -6    2.54    0.40
  -2   2   6    1.47    0.58
   2  -2  -6    1.91    0.63
   2  -2  -6    2.08    0.47
   3  -2  -6   69.24    2.29
  -3   2   6   67.77    2.41
   3  -2  -6   68.06    2.51
   3  -2  -6   65.08    2.32
   4  -2  -6   40.08    1.45
   4  -2  -6   35.91    1.64
   4  -2  -6   35.52    1.44
  -4   2   6   36.47    1.59
   5  -2  -6    3.54    0.92
   5  -2  -6    0.53    0.67
  -6   2   6   17.07    0.93
   6  -2  -6   14.39    1.03
   6  -2  -6   16.96    1.31
  -7   2   6    8.25    0.90
   7  -2  -6    7.85    1.27
   8  -2  -6    2.32    1.31
  12   3   5   53.61    2.51
  11   3   5  182.80    6.54
  11   3   5  213.76    6.69
  10   3   5   19.41    1.36
  10   3   5   21.97    1.45
   9   3   5  224.77    7.18
  -9  -3  -5  216.03    7.09
   9   3   5  225.61    7.26
   8   3   5  318.69   10.14
  -8  -3  -5  309.65   10.07
  -8  -3  -5  319.71   10.10
   8   3   5  327.68   10.21
  -7  -3  -5   15.22    0.72
  -7  -3  -5   17.01    0.94
   7   3   5   16.74    0.84
  -7  -3  -5   17.11    0.84
   7   3   5   16.50    0.94
  -6  -3  -5  179.56    5.59
   6   3   5  181.66    5.60
   6   3   5  180.40    5.64
  -6  -3  -5  189.40    5.63
  -5  -3  -5  154.79    5.12
   5   3   5  155.40    5.15
  -5  -3  -5  165.86    5.11
  -4  -3  -5   29.70    1.13
   4   3   5   32.22    1.15
  -4  -3  -5   32.37    1.15
   3   3   5  716.39   22.79
  -3  -3  -5  758.20   22.79
   3   3   5  698.75   22.79
   2   3   5  637.85   19.70
   2   3   5  616.95   19.68
   1   3   5   84.33    2.69
   1   3   5   83.13    2.72
   0   3   5 1313.71   40.83
   0  -3  -5 1283.99   40.86
   1  -3  -5  623.58   19.67
  -1   3   5  636.52   19.75
   1  -3  -5  621.56   19.77
   2  -3  -5    5.22    0.37
   2  -3  -5    4.66    0.43
   2  -3  -5    5.22    0.56
  -2   3   5    3.65    0.54
  -3   3   5  357.47   11.37
   3  -3  -5  368.88   11.42
   3  -3  -5  357.78   11.30
   3  -3  -5  339.95   11.43
   4  -3  -5   10.41    0.91
  -4   3   5   11.22    0.90
   4  -3  -5   13.05    0.95
   4  -3  -5   11.02    0.70
  -5   3   5    1.54    0.54
   5  -3  -5    2.51    0.95
  -5   3   5    1.98    0.87
   5  -3  -5    1.70    0.85
   5  -3  -5    0.67    0.59
  -6   3   5   57.81    2.09
   6  -3  -5   60.63    2.40
  -7   3   5   -0.02    0.77
  -7   3   5    0.31    1.05
   7  -3  -5   -0.60    1.12
  -8   3   5   50.14    2.02
   8  -3  -5   52.64    2.34
  13   4   4    3.36    1.57
  12   4   4   16.70    1.56
  11   4   4   35.12    1.93
  11   4   4   29.31    1.64
  10   4   4    7.88    1.04
  10   4   4    8.15    1.19
   9   4   4   76.60    2.74
  -9  -4  -4   76.34    2.73
  -9  -4  -4   82.91    2.69
   9   4   4   77.85    2.89
  -8  -4  -4  115.74    4.36
  -8  -4  -4  133.88    4.21
   8   4   4  128.55    4.30
   8   4   4  129.50    4.20
  -8  -4  -4  127.31    4.17
  -7  -4  -4  102.67    3.49
   7   4   4  104.22    3.49
  -7  -4  -4  112.18    3.49
   7   4   4  107.22    3.58
  -6  -4  -4   63.24    2.13
  -6  -4  -4   59.74    2.19
   6   4   4   59.47    2.24
  -6  -4  -4   67.73    2.15
   6   4   4   65.65    2.15
   6   4   4   63.91    2.21
   5   4   4  107.00    3.42
  -5  -4  -4  108.36    3.41
   5   4   4  104.55    3.47
  -5  -4  -4  102.53    3.44
  -5  -4  -4  103.67    3.38
   4   4   4    9.96    0.54
  -4  -4  -4   10.47    0.54
  -4  -4  -4   10.51    0.43
   4   4   4   11.17    0.52
   3   4   4  530.44   16.72
  -2  -4  -4  705.11   22.13
  -1  -4  -4  137.43    4.38
   0  -4  -4  211.20    6.73
   1  -4  -4  506.45   16.03
  -1   4   4  507.79   16.00
  -2   4   4   97.26    3.24
   2  -4  -4  105.01    3.30
   2  -4  -4   95.90    3.16
  -3   4   4   54.59    1.90
  -3   4   4   64.88    2.08
   3  -4  -4   59.24    2.11
   3  -4  -4   54.92    2.14
   3  -4  -4   61.08    1.95
  -4   4   4   13.25    0.66
  -4   4   4   14.83    0.93
   4  -4  -4   13.96    0.96
   4  -4  -4   15.14    0.97
   4  -4  -4   15.09    0.71
  -5   4   4    0.55    0.50
  -5   4   4    0.05    0.76
   5  -4  -4   -0.75    0.85
   5  -4  -4    0.50    0.84
  -6   4   4   10.68    1.15
  -6   4   4   10.57    0.76
   6  -4  -4   10.20    1.11
   6  -4  -4   10.04    1.09
  -7   4   4    1.35    0.73
   7  -4  -4    1.82    1.16
   7  -4  -4    3.42    1.14
  -8   4   4    1.93    0.87
   8  -4  -4   -0.36    1.42
   8  -4  -4    1.04    1.24
  12   5   3    6.26    1.28
  11   5   3   32.59    1.65
  10   5   3   80.18    2.88
 -10  -5  -3   83.95    2.95
  -9  -5  -3  126.55    4.02
   9   5   3  121.54    4.06
  -9  -5  -3  119.28    4.12
  -8  -5  -3    3.06    0.86
  -8  -5  -3    2.82    0.72
   8   5   3    3.13    0.59
  -8  -5  -3    3.25    0.58
  -7  -5  -3   89.93    3.08
   7   5   3   85.78    3.14
   7   5   3   92.50    2.99
  -7  -5  -3   91.73    2.99
  -7  -5  -3   94.41    3.07
  -7  -5  -3   89.25    3.16
   6   5   3   82.35    2.79
   6   5   3   78.93    2.67
  -6  -5  -3   87.09    2.67
  -6  -5  -3   80.17    2.72
  -6  -5  -3   75.92    2.81
  -5  -5  -3   55.69    1.97
   5   5   3   59.67    1.96
   5   5   3   53.97    1.87
  -4  -5  -3  515.09   15.56
   4   5   3  486.26   15.55
   4   5   3  482.63   15.50
  -3  -5  -3    6.05    0.41
   3   5   3    6.27    0.40
   3   5   3    5.35    0.36
  -2  -5  -3 1199.37   37.64
   0  -5  -3  110.29    3.58
   1  -5  -3  293.26    9.47
   1  -5  -3  298.68    9.36
  -2   5   3  712.14   22.46
   2  -5  -3  729.00   22.60
  -3   5   3  198.97    6.45
   3  -5  -3  216.29    6.62
  -4   5   3   26.14    1.02
   4  -5  -3   28.38    1.24
  -4   5   3   25.32    1.17
  -5   5   3   11.22    0.72
   5  -5  -3   11.96    1.08
   6  -5  -3    6.61    1.06
  -6   5   3    6.95    0.73
   6  -5  -3    8.13    1.14
  -7   5   3   76.54    2.67
   7  -5  -3   71.90    2.91
   7  -5  -3   79.62    3.02
  -8   5   3   62.75    2.31
   8  -5  -3   59.02    2.59
   8  -5  -3   62.08    2.75
  11   6   2   11.77    1.56
  11   6   2    9.67    1.06
  10   6   2   82.14    2.90
  10   6   2   88.25    3.18
  -9  -6  -2   31.14    1.65
   9   6   2   32.73    1.29
   9   6   2   32.05    1.59
  -9  -6  -2   33.04    1.54
  -8  -6  -2    0.29    0.90
  -8  -6  -2   -0.08    0.81
   8   6   2    0.47    0.51
   8   6   2    0.14    0.83
  -7  -6  -2    6.76    0.83
   7   6   2    8.83    0.78
  -7  -6  -2    8.20    0.80
  -6  -6  -2    2.46    0.64
   6   6   2    1.36    0.61
   6   6   2    2.93    0.57
   6   6   2    1.72    0.37
  -6  -6  -2    2.52    0.66
   5   6   2  196.96    6.37
   5   6   2  216.87    6.42
   5   6   2  183.74    6.31
  -5  -6  -2  197.05    6.39
  -5  -6  -2  222.67    6.44
   4   6   2  328.73   10.49
  -4  -6  -2  332.88   10.56
   4   6   2  339.21   10.57
   3   6   2   39.89    1.39
  -3  -6  -2   36.94    1.35
   2   6   2  235.58    7.69
  -2  -6  -2  247.47    7.67
   1   6   2  918.62   29.29
  -1  -6  -2  940.58   29.25
   0   6   2  385.58   12.14
   1  -6  -2  113.59    3.73
   2  -6  -2  132.43    4.31
   2  -6  -2  129.03    4.34
   3  -6  -2   23.28    1.08
   3  -6  -2   19.74    1.09
   4  -6  -2   26.53    1.27
   4  -6  -2   22.42    1.22
   5  -6  -2    1.82    0.88
   5  -6  -2    0.69    0.88
   6  -6  -2   13.02    1.26
   6  -6  -2   11.92    1.14
  -6   6   2   13.25    0.74
  -7   6   2    9.20    0.94
   7  -6  -2   10.82    1.40
   7  -6  -2    8.31    1.22
  -8   6   2    6.44    1.03
   8  -6  -2    9.15    1.32
   8  -6  -2    6.54    1.59
 -10  -7  -1   19.85    1.49
  10   7   1   17.16    1.45
  -9  -7  -1   11.62    1.23
   9   7   1   11.72    0.73
   9   7   1   11.70    1.18
   9   7   1   13.91    1.21
  -8  -7  -1   65.94    2.40
   8   7   1   59.35    2.06
   8   7   1   63.24    2.35
   8   7   1   62.79    2.32
  -7  -7  -1   17.34    1.11
   7   7   1   17.80    1.07
   7   7   1   15.01    0.69
   7   7   1   17.70    0.99
   6   7   1    9.66    0.73
   6   7   1    9.08    0.52
  -6  -7  -1   11.83    0.87
  -6  -7  -1   10.03    0.86
   5   7   1   98.32    3.18
   5   7   1   91.09    3.28
  -5  -7  -1   88.32    3.24
  -5  -7  -1   98.66    3.23
   5   7   1   98.61    3.10
   4   7   1    5.48    0.64
  -4  -7  -1    5.48    0.57
   4   7   1    5.37    0.41
   3   7   1  234.69    7.70
  -3  -7  -1  245.85    7.67
   2   7   1  335.69   10.53
  -2  -7  -1  329.59   10.48
   1   7   1  301.67    9.56
   2  -7  -1    1.37    0.58
   2  -7  -1    1.74    0.62
   3  -7  -1  123.58    4.03
   3  -7  -1  114.99    4.02
   4  -7  -1   56.88    2.18
   4  -7  -1   57.24    2.18
   5  -7  -1   20.00    1.23
   5  -7  -1   18.42    1.29
   6  -7  -1   45.71    2.03
   6  -7  -1   40.61    1.91
   7  -7  -1    3.54    1.37
   7  -7  -1    1.52    1.16
   8  -7  -1   35.58    1.91
  10   8   0   -0.70    1.32
   9   8   0   39.28    1.93
   9   8   0   34.90    1.85
  -8  -8   0   73.91    2.43
   8   8   0   73.06    2.35
   8   8   0   66.90    2.26
   7   8   0    0.81    0.33
  -7  -8   0    1.68    0.97
   7   8   0    1.19    0.87
   7   8   0    0.52    0.79
   6   8   0   55.14    2.01
   6   8   0   63.85    2.12
   6   8   0   53.18    1.83
  -6  -8   0   60.88    2.09
   5   8   0   29.74    1.17
   5   8   0   29.12    1.35
   5   8   0   25.63    1.24
   5   8   0   29.62    1.03
  -5  -8   0   30.42    1.28
   4   8   0   41.97    1.67
  -4  -8   0   45.76    1.61
   4   8   0   42.23    1.53
  -3  -8   0  996.39   30.25
   3   8   0  912.02   30.30
   2   8   0  851.57   26.83
   1   8   0    1.46    0.51
   1  -8   0  214.72    6.94
  -2   8   0    8.90    1.07
   2  -8   0    8.84    0.85
   2  -8   0    7.33    0.77
   3  -8   0   39.36    1.68
   3  -8   0   39.60    1.62
   4  -8   0    2.43    0.96
   4  -8   0    2.58    0.85
   5  -8   0   24.11    1.35
   5  -8   0   23.38    1.44
   6  -8   0   75.53    3.09
   6  -8   0   84.08    3.01
   7  -8   0    3.95    1.17
   8  -8   0   13.52    1.48
  10   9  -1    4.33    1.42
   9   9  -1    7.58    1.29
   9   9  -1    8.65    1.33
   8   9  -1    1.60    1.10
   8   9  -1    0.09    1.04
  -7  -9   1    3.00    0.89
   7   9  -1    0.48    0.87
   7   9  -1    1.27    0.98
   6   9  -1    6.03    0.91
   6   9  -1    5.18    0.79
   6   9  -1    5.16    0.32
  -6  -9   1    5.55    0.81
   5   9  -1   62.97    2.24
   5   9  -1   60.40    2.19
   5   9  -1   65.05    2.10
  -5  -9   1   62.14    2.32
   4   9  -1   27.10    1.18
   4   9  -1   26.97    1.09
   3   9  -1   30.69    1.27
   3   9  -1   25.05    1.29
   2   9  -1   86.84    2.97
   2   9  -1   83.87    2.93
   1   9  -1  169.79    5.32
   1   9  -1  153.77    5.24
   0   9  -1    1.11    0.93
   0  -9   1   -0.25    0.59
  -1   9  -1   73.00    2.68
   1  -9   1   70.49    2.48
   2  -9   1   63.36    2.27
   3  -9   1    5.91    1.00
   3  -9   1    5.01    0.81
   4  -9   1    7.08    1.21
  -4   9  -1    7.75    1.03
   4  -9   1    9.18    0.97
   5  -9   1    2.13    1.25
   5  -9   1    0.69    0.98
   6  -9   1    4.19    1.10
   9  10  -2   20.20    1.56
   8  10  -2    0.03    1.22
   8  10  -2    0.09    1.13
   7  10  -2   39.85    1.76
   7  10  -2   33.16    1.65
   6  10  -2   -0.32    0.98
   6  10  -2    0.45    0.83
  -5 -10   2   62.70    2.20
   5  10  -2   60.75    2.00
   5  10  -2   60.55    2.18
   4  10  -2   85.10    2.93
   4  10  -2   85.17    2.90
   3  10  -2    2.47    0.70
   3  10  -2    2.53    0.53
   2  10  -2  232.60    7.58
   2  10  -2  236.32    7.46
   1  10  -2  376.64   11.05
  -1 -10   2  330.29   10.92
   0 -10   2   75.07    2.53
   1 -10   2   82.06    2.76
  -2  10  -2  153.30    5.16
   2 -10   2  163.41    5.16
   3 -10   2   11.87    1.30
   3 -10   2   12.73    0.93
   4 -10   2   39.21    2.07
   4 -10   2   45.34    1.76
   6  11  -3    3.81    1.15
   5  11  -3   18.54    1.28
   4  11  -3   49.48    2.04
   4  -3  12   36.26    1.96
   3  -3  12    9.43    1.30
   2  -3  12    4.55    1.14
   6  -2  11  267.56    8.59
   6  -2  11  256.02    8.38
   5  -2  11   45.65    2.03
   4  -2  11   74.44    2.78
   3  -2  11   85.20    3.04
   2  -2  11    2.13    0.91
   1  -2  11  106.51    3.60
   0  -2  11    6.79    0.85
   1   2 -11   64.20    2.65
   2   2 -11  181.45    6.17
   8  -1  10    0.05    0.90
   7  -1  10   46.53    2.08
   7  -1  10   47.77    1.86
   7  -1  10   47.33    1.90
   6  -1  10   39.99    1.85
   6  -1  10   42.52    1.65
   6  -1  10   42.60    1.65
  -6   1 -10   39.57    1.64
   5  -1  10    2.54    0.97
   5  -1  10    2.14    0.68
  -5   1 -10    2.68    0.64
   4  -1  10   36.41    1.51
   4  -1  10   36.39    1.31
   3  -1  10   30.06    1.14
   3  -1  10   28.29    1.32
   2  -1  10   12.50    0.88
  -1   1 -10   49.75    1.83
   1  -1  10   50.74    1.83
   0  -1  10   81.21    2.67
   0   1 -10   75.08    2.80
  -1  -1  10   10.52    0.74
   1   1 -10   11.97    1.02
  -2  -1  10   41.43    1.53
   2   1 -10   44.24    1.81
   3   1 -10   53.17    2.15
   4   1 -10    3.60    1.28
   4   1 -10    5.23    1.11
   5   1 -10    2.93    1.18
  10   0   9   -3.91    1.40
   9   0   9   38.58    1.64
   9   0   9   38.48    1.87
   8   0   9   92.93    3.46
   8   0   9   95.34    3.34
   8   0   9   95.83    3.23
   7   0   9    1.05    0.69
   7   0   9    1.01    0.97
  -7   0  -9    1.96    0.82
   7   0   9    1.57    0.86
   6   0   9  192.24    6.21
   6   0   9  191.60    6.11
  -6   0  -9  183.24    6.13
   6   0   9  191.98    6.15
   5   0   9  296.89    9.70
   5   0   9  311.80    9.79
   5   0   9  312.95    9.73
  -5   0  -9  303.78    9.71
   4   0   9   39.15    1.53
   4   0   9   40.51    1.44
  -4   0  -9   38.20    1.39
  -3   0  -9   48.29    1.63
   3   0   9   45.25    1.62
  -2   0  -9   88.55    2.93
   2   0   9   86.58    2.92
  -1   0  -9    0.56    0.58
   1   0   9    0.41    0.54
   0   0   9  288.98    9.18
  -1   0   9  192.14    6.10
   1   0  -9  186.42    6.27
   2   0  -9   11.81    0.95
  -2   0   9    9.72    1.05
  -2   0   9   10.75    0.66
   2   0  -9    9.91    1.02
   3   0  -9  120.92    4.20
   3   0  -9  122.33    4.11
  -3   0   9  125.09    3.94
   3   0  -9  110.89    4.15
  -4   0   9  151.22    5.34
  -4   0   9  164.31    5.11
   4   0  -9  147.50    5.36
   4   0  -9  164.30    5.42
   5   0  -9   26.41    1.48
   5   0  -9   23.09    1.54
   6   0  -9    8.00    1.27
   6   0  -9    6.30    1.32
   7   0  -9    2.34    1.41
  10   1   8    3.73    0.95
  10   1   8    2.58    1.37
  10   1   8    2.91    1.27
   9   1   8   44.83    2.08
   9   1   8   49.53    2.06
   9   1   8   49.02    1.86
   8   1   8  160.47    5.23
   8   1   8  154.65    5.11
   7   1   8  107.34    3.73
   7   1   8  110.30    3.61
  -7  -1  -8  109.87    3.70
   7   1   8  111.59    3.72
   6   1   8   10.77    0.63
  -6  -1  -8   10.17    0.78
   6   1   8   10.50    0.87
   6   1   8   10.56    0.79
   5   1   8  159.92    5.05
   5   1   8  162.24    5.15
   5   1   8  158.35    5.12
  -5  -1  -8  152.46    5.09
  -4  -1  -8   26.09    1.05
   4   1   8   24.40    1.04
  -3  -1  -8   42.30    1.43
   3   1   8   42.62    1.41
  -2  -1  -8  210.67    6.63
   2   1   8  204.22    6.63
   1   1   8    4.92    0.51
   0   1   8  189.55    5.96
   0   1   8  180.79    6.03
  -1   1   8  139.92    4.56
  -1   1   8  145.51    4.69
   2  -1  -8   28.17    1.38
   2  -1  -8   27.95    1.20
  -2   1   8   28.60    1.08
   2  -1  -8   26.88    1.27
  -2   1   8   26.25    1.30
   3  -1  -8   23.69    1.27
   3  -1  -8   20.37    0.99
  -3   1   8   16.66    0.65
  -3   1   8   20.95    0.83
   3  -1  -8   18.89    1.07
  -3   1   8   19.14    1.19
   4  -1  -8   89.40    3.18
   4  -1  -8   87.91    2.97
  -4   1   8   79.60    2.76
  -4   1   8   94.06    2.83
   4  -1  -8   83.45    3.02
   5  -1  -8    1.88    0.92
   5  -1  -8    1.43    1.10
  -5   1   8    2.39    0.58
   5  -1  -8    2.92    0.93
   6  -1  -8    4.71    1.27
   6  -1  -8    3.41    1.04
  -6   1   8    4.23    0.67
   7  -1  -8    1.19    1.37
   7  -1  -8    2.13    1.16
  11   2   7   -0.59    1.38
  10   2   7    4.83    1.19
  10   2   7    0.87    1.18
   9   2   7   10.08    1.09
   9   2   7    6.25    1.09
   8   2   7   63.74    2.33
   8   2   7   60.74    2.30
   7   2   7  186.55    5.84
   7   2   7  169.80    5.71
  -7  -2  -7  188.14    5.82
   6   2   7  138.14    4.54
  -6  -2  -7  140.70    4.52
  -6  -2  -7  136.72    4.52
   6   2   7  138.29    4.42
  -5  -2  -7    2.35    0.50
   5   2   7    0.82    0.54
  -5  -2  -7    1.92    0.57
   5   2   7    1.94    0.26
   4   2   7  126.52    3.96
  -4  -2  -7  119.52    3.91
   4   2   7  120.65    3.83
   3   2   7   65.69    2.22
   2   2   7   21.73    0.79
  -2  -2  -7   19.59    0.86
   2   2   7   19.90    0.83
   1   2   7    9.33    0.54
   1   2   7    9.28    0.53
   0   2   7  142.39    4.53
   0   2   7  146.20    4.62
   0   2   7  149.84    4.67
  -1   2   7   41.22    1.45
   1  -2  -7   42.85    1.47
  -1   2   7   38.27    1.54
   2  -2  -7  425.88   13.15
  -2   2   7  427.26   13.23
   2  -2  -7  424.21   13.30
   2  -2  -7  401.26   13.18
  -2   2   7  406.64   13.12
   3  -2  -7  145.98    4.71
  -3   2   7  148.45    4.84
   3  -2  -7  155.19    4.94
   3  -2  -7  136.16    4.75
   4  -2  -7    3.42    0.69
  -4   2   7    3.30    0.90
   4  -2  -7    2.87    0.72
   4  -2  -7    3.51    0.98
  -5   2   7  110.37    3.63
   5  -2  -7  110.70    3.77
   5  -2  -7  110.06    3.95
   6  -2  -7   29.94    1.49
   6  -2  -7   33.90    1.77
   7  -2  -7    3.18    1.35
   8  -2  -7   24.66    1.84
  11   3   6    0.76    1.22
  11   3   6   -0.72    1.36
  10   3   6  199.12    6.85
  10   3   6  220.41    6.95
   9   3   6  216.98    7.27
   9   3   6  231.87    7.35
   8   3   6    3.29    0.77
   8   3   6    4.30    0.84
  -7  -3  -6  626.60   20.07
   7   3   6  633.79   20.09
   7   3   6  652.22   20.13
  -7  -3  -6  635.87   20.10
  -6  -3  -6  816.82   25.73
   6   3   6  804.30   25.74
   6   3   6  840.45   25.77
  -6  -3  -6  811.74   25.74
  -5  -3  -6   38.74    1.47
  -5  -3  -6   43.82    1.49
   4   3   6  710.23   23.40
   4   3   6  756.84   23.39
  -4  -3  -6  758.35   23.39
   3   3   6  165.98    5.28
  -3  -3  -6  169.07    5.29
   3   3   6  160.48    5.29
   2   3   6   64.85    2.20
   2   3   6   67.41    2.17
   1   3   6  659.50   19.98
   1   3   6  648.57   19.95
   1   3   6  610.59   19.93
   0   3   6  169.46    5.50
   0   3   6  173.83    5.49
   1  -3  -6  125.21    4.06
  -1   3   6  131.51    4.16
   2  -3  -6  737.45   23.05
  -2   3   6  757.27   23.15
   2  -3  -6  710.02   23.09
   3  -3  -6  273.64    8.48
   3  -3  -6  257.03    8.66
   3  -3  -6  255.90    8.51
  -3   3   6  277.16    8.59
   4  -3  -6   -0.22    0.85
   4  -3  -6    0.08    0.59
  -4   3   6    0.35    0.82
   5  -3  -6   69.23    2.48
   5  -3  -6   72.90    2.73
   6  -3  -6    4.01    0.83
   6  -3  -6    2.61    1.11
   7  -3  -6   -0.05    1.21
   8  -3  -6    0.48    1.33
  12   4   5    1.31    1.42
  11   4   5   38.78    1.88
  11   4   5   42.39    2.08
 -10  -4  -5   28.41    1.70
  10   4   5   28.76    1.46
  10   4   5   32.04    1.64
  -9  -4  -5   54.75    2.32
   9   4   5   56.45    2.08
   9   4   5   57.97    2.22
  -9  -4  -5   53.88    1.99
  -8  -4  -5   63.19    2.25
   8   4   5   67.45    2.33
  -8  -4  -5   64.99    2.29
  -7  -4  -5  108.45    3.59
   7   4   5  104.02    3.64
  -7  -4  -5  109.31    3.64
   7   4   5  114.68    3.73
  -6  -4  -5  209.43    6.69
  -6  -4  -5  204.92    6.78
   6   4   5  207.15    6.84
  -6  -4  -5  221.69    6.75
   6   4   5  210.28    6.76
   6   4   5  214.18    6.81
   5   4   5  375.89   11.22
  -5  -4  -5  402.33   11.21
   5   4   5  370.18   11.25
  -4  -4  -5    2.96    0.43
   4   4   5    2.17    0.39
   3   4   5  135.81    4.36
   2   4   5   24.27    0.88
   2   4   5   24.73    0.91
  -2  -4  -5   24.61    0.84
   1   4   5  189.62    6.05
  -1  -4  -5  190.08    6.04
   0  -4  -5  582.26   18.51
   0  -4  -5  601.54   18.62
   0   4   5  614.44   18.58
   1  -4  -5   45.34    1.62
  -1   4   5   44.31    1.57
   2  -4  -5   41.72    1.48
   2  -4  -5   43.10    1.63
  -2   4   5   44.74    1.58
  -3   4   5  184.14    5.62
   3  -4  -5  174.80    5.72
   3  -4  -5  183.86    5.68
  -4   4   5   82.50    2.73
  -4   4   5   91.26    2.93
   4  -4  -5   78.91    2.77
   4  -4  -5   84.35    2.97
   4  -4  -5   80.73    3.01
  -5   4   5   11.74    0.72
   5  -4  -5   12.91    1.16
   5  -4  -5   14.44    1.18
  -6   4   5    0.69    0.65
   6  -4  -5    0.91    1.04
   6  -4  -5    0.55    1.08
  -7   4   5    7.55    0.86
   7  -4  -5   10.32    1.42
   7  -4  -5    7.42    1.25
   8  -4  -5    4.72    1.39
  12   5   4    1.29    1.26
  11   5   4   18.53    1.28
  10   5   4    0.33    0.85
 -10  -5  -4   -0.61    1.15
  -9  -5  -4  160.80    5.06
   9   5   4  151.83    5.09
  -9  -5  -4  154.32    5.29
  -9  -5  -4  155.32    5.12
   8   5   4  234.82    7.75
  -8  -5  -4  255.01    7.74
  -8  -5  -4  237.54    7.91
  -8  -5  -4  239.08    7.77
   7   5   4  122.11    3.95
  -7  -5  -4  116.44    3.96
  -7  -5  -4  118.41    3.82
  -7  -5  -4  112.06    3.79
   7   5   4  122.22    3.81
   7   5   4  109.62    3.88
   6   5   4   48.52    1.86
   6   5   4   52.35    1.90
   6   5   4   56.12    1.80
  -6  -5  -4   53.42    1.79
  -6  -5  -4   53.81    1.80
  -6  -5  -4   45.01    1.91
  -5  -5  -4  254.29    7.91
   5   5   4  246.84    7.88
   5   5   4  241.11    7.82
  -4  -5  -4  108.58    3.54
   4   5   4  106.89    3.52
   4   5   4  107.80    3.49
  -3  -5  -4   67.61    2.31
   3   5   4   68.70    2.30
   3   5   4   73.63    2.32
  -2  -5  -4  194.15    6.18
  -2  -5  -4  196.13    6.18
  -1  -5  -4  183.69    5.85
   0  -5  -4 1002.21   31.52
   1  -5  -4  781.28   24.92
   1  -5  -4  793.36   24.81
   2  -5  -4   15.31    0.81
   2  -5  -4   13.12    0.59
  -3   5   4  712.09   22.62
   3  -5  -4  731.36   22.80
  -3   5   4  742.68   22.74
   3  -5  -4  716.82   22.64
   4  -5  -4  234.75    7.26
  -4   5   4  239.69    7.18
  -5   5   4   57.56    2.01
   5  -5  -4   61.16    2.34
  -6   5   4   27.60    1.18
   6  -5  -4   27.19    1.65
  -7   5   4   13.89    0.95
   7  -5  -4   12.60    1.43
   8  -5  -4    3.65    1.58
 -11  -6  -3    5.00    1.40
  11   6   3    8.70    1.43
  11   6   3    8.19    1.04
 -10  -6  -3   11.15    1.28
  10   6   3    8.01    0.88
  10   6   3   10.06    1.23
  -9  -6  -3   25.50    1.48
   9   6   3   26.63    1.19
  -9  -6  -3   28.93    1.35
   9   6   3   30.72    1.49
  -9  -6  -3   28.31    1.16
   8   6   3  115.86    4.01
  -8  -6  -3  119.77    4.07
   8   6   3  119.93    4.09
   8   6   3  121.58    3.87
  -8  -6  -3  114.64    3.97
   7   6   3  106.62    3.50
   7   6   3  104.19    3.55
   7   6   3  104.05    3.39
  -7  -6  -3  102.39    3.47
  -7  -6  -3  101.57    3.56
   6   6   3    1.12    0.43
   6   6   3    1.47    0.57
   6   6   3    0.46    0.61
  -6  -6  -3    1.21    0.62
   5   6   3   33.09    1.17
   5   6   3   30.70    1.26
  -5  -6  -3   33.94    1.28
   4   6   3   22.34    0.87
   4   6   3   21.42    0.95
  -3  -6  -3  390.24   11.96
   3   6   3  368.65   11.95
   0   6   3   97.29    3.08
   0  -6  -3   96.40    3.19
  -1   6   3  488.93   15.64
   1  -6  -3  577.97   15.81
   2  -6  -3  111.52    3.73
   3  -6  -3    7.99    0.78
   3  -6  -3    8.71    0.83
  -4   6   3   81.04    2.65
   4  -6  -3   79.82    2.86
   4  -6  -3   77.17    2.90
  -5   6   3   15.16    0.83
   5  -6  -3   17.64    1.20
   5  -6  -3   15.45    1.18
  -6   6   3    0.93    0.69
   6  -6  -3    2.08    1.14
   6  -6  -3    0.60    1.03
  -7   6   3   31.44    1.40
   7  -6  -3   32.36    1.88
   7  -6  -3   30.70    1.75
   8  -6  -3    5.31    1.39
   8  -6  -3   10.94    1.62
  10   7   2   15.11    0.98
  10   7   2   20.84    1.46
  -9  -7  -2   82.48    2.82
   9   7   2   69.27    2.48
   9   7   2   77.45    2.76
  -9  -7  -2   72.21    2.70
  -8  -7  -2    0.42    0.94
  -8  -7  -2    1.16    0.88
   8   7   2    1.09    0.51
   8   7   2    1.83    0.83
   7   7   2  231.56    7.63
   7   7   2  236.81    7.52
  -7  -7  -2  245.02    7.67
  -7  -7  -2  234.06    7.71
   6   7   2  304.05    9.43
   6   7   2  280.51    9.33
  -6  -7  -2  319.11    9.46
  -6  -7  -2  297.11    9.48
   5   7   2   13.19    0.76
   5   7   2   11.82    0.61
  -5  -7  -2   12.90    0.78
  -5  -7  -2   13.14    0.79
   4   7   2  163.80    5.45
   4   7   2  166.66    5.48
  -4  -7  -2  165.73    5.45
  -4  -7  -2  174.27    5.43
   4   7   2  170.52    5.38
   3   7   2  520.95   16.61
  -3  -7  -2  529.12   16.57
   2   7   2   14.57    0.69
  -2  -7  -2   15.20    0.63
   1   7   2  411.57   12.65
  -1  -7  -2  395.95   12.59
   0   7   2  182.63    5.80
   1  -7  -2  189.96    6.14
   2  -7  -2 1123.46   34.70
   2  -7  -2 1075.82   34.73
   3  -7  -2  372.89   11.41
   3  -7  -2  337.44   11.42
   4  -7  -2   17.56    1.14
   4  -7  -2   16.50    1.13
   5  -7  -2   35.25    1.67
   5  -7  -2   29.07    1.57
   6  -7  -2   11.41    1.27
   6  -7  -2   10.93    1.20
   7  -7  -2   15.99    1.57
   7  -7  -2   14.84    1.42
   8  -7  -2   22.19    1.69
  10   8   1  168.03    5.86
  10   8   1  162.02    5.81
  -9  -8  -1  204.60    6.00
   9   8   1  195.82    6.00
   9   8   1  186.70    5.91
   8   8   1    2.51    0.47
  -8  -8  -1    3.05    1.04
   8   8   1    2.81    1.02
   8   8   1    1.81    0.94
  -7  -8  -1  106.29    3.76
   7   8   1  110.94    3.75
   7   8   1  109.13    3.49
   7   8   1  106.16    3.66
   6   8   1   52.10    1.99
   6   8   1   58.90    2.10
   6   8   1   55.68    1.85
  -6  -8  -1   56.60    2.05
   6   8   1   54.21    2.15
  -6  -8  -1   56.63    2.12
   5   8   1    0.82    0.75
   5   8   1    0.58    0.39
  -5  -8  -1    0.53    0.64
   5   8   1    0.53    0.54
   4   8   1   62.34    2.28
   4   8   1   64.15    2.13
  -4  -8  -1   65.54    2.21
   3   8   1    2.68    0.59
  -3  -8  -1    2.68    0.50
   2   8   1  141.24    4.49
  -2  -8  -1  136.11    4.41
   1   8   1  556.03   17.54
   0   8   1  478.92   15.12
   2  -8  -1  243.52    8.25
   2  -8  -1  269.07    8.27
   3  -8  -1   98.10    3.40
   3  -8  -1   97.09    3.40
   4  -8  -1    1.52    0.87
   4  -8  -1    0.72    0.93
   5  -8  -1   13.75    1.17
   5  -8  -1   11.96    1.20
   6  -8  -1    0.77    1.11
   6  -8  -1    2.27    1.27
   7  -8  -1    3.73    1.25
  10   9   0    3.29    1.32
   9   9   0   12.93    1.30
   9   9   0   14.82    1.38
   8   9   0   23.30    1.36
   8   9   0   24.57    1.46
   7   9   0    1.35    0.35
   7   9   0    0.73    0.85
   7   9   0    1.62    0.93
   6   9   0   29.13    1.07
   6   9   0   31.46    1.31
   6   9   0   32.74    1.44
   5   9   0    8.63    0.83
   5   9   0    7.25    0.68
   5   9   0    6.52    0.50
  -5  -9   0    6.39    0.80
   4   9   0   22.62    1.20
  -4  -9   0   24.49    1.10
   4   9   0   26.29    1.02
   3   9   0   60.18    2.18
   2   9   0   80.72    2.77
   1   9   0   47.80    1.76
  -1   9   0  246.82    7.66
   1  -9   0  223.96    7.51
   2  -9   0    3.31    0.85
   2  -9   0    6.17    0.82
   3  -9   0   72.39    2.76
   3  -9   0   78.27    2.73
   4  -9   0  110.87    3.96
   4  -9   0  112.53    3.88
   5  -9   0   15.98    1.45
   5  -9   0   13.19    1.26
   6  -9   0   21.51    1.50
   7  -9   0    4.53    1.27
  10  10  -1   -1.32    1.40
   9  10  -1   10.75    1.39
   8  10  -1   76.33    2.87
   8  10  -1   73.22    2.80
   7  10  -1   31.55    1.60
   7  10  -1   29.03    1.44
   6  10  -1   19.56    1.24
  -6 -10   1   18.56    1.08
   6  10  -1   18.05    0.69
   6  10  -1   17.64    1.07
   5  10  -1   82.46    2.88
   5  10  -1   79.94    2.70
   5  10  -1   79.13    2.72
   5  10  -1   79.52    2.60
   4  10  -1   16.62    0.85
   4  10  -1   15.85    0.99
   3  10  -1  106.34    3.39
   3  10  -1   99.23    3.53
   2  10  -1  122.59    3.87
   2  10  -1  105.07    3.81
   1  10  -1    5.30    1.04
   1  10  -1    4.40    0.82
   0 -10   1  204.84    7.02
   0  10  -1  236.49    7.09
   1 -10   1  214.84    6.95
   2 -10   1   21.31    1.15
  -3  10  -1   65.63    2.51
   3 -10   1   72.98    2.69
   3 -10   1   67.39    2.47
   4 -10   1   85.86    3.09
   4 -10   1   87.52    3.31
   5 -10   1    2.27    1.05
   6 -10   1    9.76    1.26
   7  11  -2   12.94    1.34
   6  11  -2   20.35    1.39
   5  11  -2    9.69    0.87
   5  11  -2   12.37    1.16
   4  11  -2    4.04    0.68
   4  11  -2    4.00    0.99
   3  11  -2   12.90    0.74
   2  11  -2   16.38    1.09
  -2 -11   2   15.82    0.88
   2  11  -2   19.11    0.80
  -1 -11   2   22.22    0.98
   0 -11   2    0.42    0.60
   1 -11   2   42.78    1.60
   4  12  -3   60.41    2.42
   4  -2  12  201.38    6.69
   3  -2  12   18.62    1.33
   2  -2  12   80.55    2.92
   1  -2  12   56.04    2.16
   6  -1  11    2.30    1.17
   6  -1  11    2.41    0.78
   5  -1  11   37.09    1.73
   4  -1  11   79.92    2.87
   3  -1  11   11.95    1.03
   2  -1  11   18.08    1.09
   1  -1  11    9.89    0.88
   0   1 -11    3.19    0.92
   0  -1  11    4.92    0.76
  -1  -1  11    2.50    0.71
   1   1 -11    1.45    1.19
   9   0  10   10.71    1.31
   8   0  10   -1.42    1.24
   8   0  10    1.39    1.01
   7   0  10   77.09    2.82
   7   0  10   74.53    2.57
  -7   0 -10   70.37    2.64
   7   0  10   77.40    2.69
   6   0  10  197.51    6.23
   6   0  10  187.66    6.08
   6   0  10  193.46    6.14
  -6   0 -10  181.98    6.11
   5   0  10   -0.43    0.87
  -5   0 -10    1.54    0.58
   5   0  10    1.45    0.68
   4   0  10  199.29    5.90
   4   0  10  203.94    5.81
   3   0  10  284.30    9.10
   2   0  10   65.85    2.31
   1   0  10  106.12    3.51
   0   0  10   40.33    1.51
   1   0 -10   20.01    1.23
  -1   0  10   17.28    1.18
  -1   0  10   17.23    0.89
   2   0 -10  100.59    3.60
  -2   0  10  104.74    3.33
   3   0 -10   71.09    2.68
   3   0 -10   63.01    2.64
  -3   0  10   69.12    2.32
   4   0 -10    5.72    1.23
   4   0 -10    6.88    1.27
   5   0 -10   79.38    3.02
   5   0 -10   73.59    2.96
   6   0 -10   21.85    1.71
  10   1   9    5.29    1.35
   9   1   9   12.09    1.26
   9   1   9   12.92    0.94
   8   1   9    2.02    1.07
   8   1   9    2.49    0.67
   8   1   9    1.08    0.99
   7   1   9  104.79    3.43
  -7  -1  -9  105.52    3.53
   7   1   9  103.54    3.61
   7   1   9  104.01    3.56
   6   1   9   77.79    2.60
  -6  -1  -9   76.93    2.69
   6   1   9   83.34    2.78
   6   1   9   78.88    2.72
   5   1   9   17.53    0.77
   5   1   9   16.49    0.99
  -5  -1  -9   16.43    0.82
  -4  -1  -9    5.65    0.48
   4   1   9    6.17    0.70
  -3  -1  -9  167.89    5.41
   3   1   9  166.15    5.41
  -2  -1  -9   10.52    0.76
   2   1   9   11.79    0.73
   1   1   9    3.44    0.57
   0   1   9   19.53    1.05
   0   1   9   20.08    0.90
  -1   1   9    1.82    0.55
  -1   1   9    3.24    0.78
   2  -1  -9   75.72    2.92
  -2   1   9   85.06    2.68
   2  -1  -9   74.09    2.84
  -2   1   9   78.68    2.88
   2  -1  -9   80.82    2.79
   3  -1  -9   76.61    2.74
  -3   1   9   72.05    2.37
   3  -1  -9   63.17    2.58
   3  -1  -9   68.22    2.50
   4  -1  -9    7.02    0.92
   4  -1  -9    6.68    1.05
  -4   1   9    6.76    0.66
   4  -1  -9    8.30    1.23
  -5   1   9    1.02    0.63
   5  -1  -9    1.23    1.02
   5  -1  -9    1.40    1.26
   6  -1  -9   22.37    1.48
   6  -1  -9   20.79    1.69
   7  -1  -9    6.85    1.50
  10   2   8   16.74    1.49
  10   2   8   24.87    1.53
   9   2   8    3.26    1.06
   9   2   8    2.68    1.05
   8   2   8   29.03    1.40
   7   2   8   20.44    0.86
  -7  -2  -8   21.14    1.08
   6   2   8  144.29    4.51
  -6  -2  -8  134.48    4.46
   6   2   8  136.59    4.51
   6   2   8  135.49    4.35
  -5  -2  -8  606.73   20.32
   5   2   8  647.67   20.24
  -4  -2  -8  209.10    6.82
   4   2   8  212.35    6.77
   3   2   8   45.28    1.61
  -3  -2  -8   43.71    1.60
   3   2   8   44.13    1.49
   2   2   8  298.97    9.49
   2   2   8  298.51    9.47
   1   2   8  159.13    5.01
   1   2   8  151.90    5.02
   0   2   8   41.96    1.51
   0   2   8   42.62    1.57
  -1   2   8   75.03    2.56
   1  -2  -8   79.36    2.60
  -1   2   8   76.39    2.66
   2  -2  -8  102.52    3.47
  -2   2   8   92.93    3.08
   2  -2  -8  102.30    3.24
  -2   2   8  104.29    3.35
  -2   2   8  105.99    3.20
   2  -2  -8   93.00    3.30
  -3   2   8    4.01    0.39
   3  -2  -8    4.44    0.68
  -3   2   8    5.83    0.94
   3  -2  -8    3.77    1.04
  -3   2   8    4.59    0.58
   3  -2  -8    6.41    0.82
  -4   2   8  133.71    4.47
   4  -2  -8  145.74    4.62
   4  -2  -8  144.15    4.85
  -4   2   8  147.69    4.53
   4  -2  -8  129.81    4.64
   5  -2  -8   98.20    3.47
   5  -2  -8  100.66    3.50
   5  -2  -8  103.76    3.72
   6  -2  -8    2.18    1.02
   6  -2  -8    1.80    1.29
   7  -2  -8   86.78    3.23
   7  -2  -8   90.45    3.52
  11   3   7   22.22    1.62
  10   3   7    5.36    1.16
  10   3   7   10.59    1.26
   9   3   7   16.59    1.24
   9   3   7   15.44    1.16
   8   3   7  257.57    8.64
   8   3   7  281.72    8.69
   7   3   7  296.64    9.48
   7   3   7  308.96    9.52
  -7  -3  -7  287.06    9.47
  -6  -3  -7    6.32    0.70
  -6  -3  -7    4.80    0.61
   6   3   7    4.87    0.66
  -5  -3  -7  984.25   31.12
  -5  -3  -7 1026.13   31.13
   5   3   7  958.25   31.13
  -4  -3  -7  831.03   26.18
   4   3   7  832.70   26.19
   3   3   7    0.15    0.35
   3   3   7    0.24    0.42
   2   3   7  613.27   19.36
   2   3   7  617.19   19.38
   2   3   7  621.64   19.43
   1   3   7  138.48    4.37
   1   3   7  133.93    4.32
   1   3   7  137.26    4.39
   0   3   7  100.05    3.26
   0   3   7   99.46    3.28
   1  -3  -7  198.87    6.41
  -1   3   7  204.97    6.49
  -1   3   7  201.67    6.43
   2  -3  -7    6.77    0.53
  -2   3   7    8.27    0.77
   2  -3  -7    8.20    0.91
   2  -3  -7    7.23    0.65
   3  -3  -7  122.60    3.82
   3  -3  -7  113.22    4.05
   3  -3  -7  112.88    3.87
  -3   3   7  113.64    3.94
   4  -3  -7  204.27    6.84
   4  -3  -7  194.61    6.63
   5  -3  -7   45.85    1.83
   5  -3  -7   48.07    2.16
   6  -3  -7    7.08    0.95
   6  -3  -7    6.26    1.31
   7  -3  -7   -0.15    1.35
  12   4   6   -1.65    1.43
  11   4   6   -0.82    1.20
 -11  -4  -6   -0.05    1.45
  11   4   6   -2.28    1.40
  10   4   6   20.27    1.28
  10   4   6   18.78    1.42
   9   4   6    8.93    0.95
   9   4   6   10.57    1.07
   8   4   6   39.23    1.55
   8   4   6   38.79    1.64
  -7  -4  -6   68.95    2.42
   7   4   6   69.10    2.43
   7   4   6   73.29    2.51
  -7  -4  -6   72.77    2.47
  -6  -4  -6   80.29    2.67
   6   4   6   76.62    2.72
  -6  -4  -6   80.93    2.67
   6   4   6   78.36    2.67
   5   4   6   17.09    0.84
  -5  -4  -6   18.77    0.84
  -4  -4  -6  272.29    8.53
   4   4   6  264.44    8.54
   3   4   6  350.70   11.16
   3   4   6  354.00   11.15
   2   4   6    7.75    0.49
   2   4   6    7.23    0.42
   1   4   6   86.43    2.77
   1   4   6   84.32    2.81
   0   4   6   32.67    1.16
   0  -4  -6   30.35    1.20
   1  -4  -6   28.89    0.99
   1  -4  -6   28.98    1.19
  -1   4   6   30.54    1.16
   2  -4  -6  420.10   13.58
   2  -4  -6  423.72   13.68
  -2   4   6  448.53   13.65
   3  -4  -6   53.84    2.29
   3  -4  -6   61.97    2.24
   3  -4  -6   56.27    2.05
  -3   4   6   65.76    2.20
   4  -4  -6   75.59    2.87
   4  -4  -6   76.29    2.62
   4  -4  -6   79.54    2.84
  -4   4   6   74.76    2.76
   5  -4  -6  156.53    5.32
   5  -4  -6  148.70    5.06
   5  -4  -6  166.09    5.32
   6  -4  -6   93.74    3.53
   7  -4  -6    8.99    1.34
  13   5   5    2.23    1.55
  12   5   5    0.69    1.27
  11   5   5    6.48    1.13
  11   5   5    5.31    1.36
 -11  -5  -5    6.05    1.40
  10   5   5   22.56    1.42
  10   5   5   20.99    1.21
  -9  -5  -5   11.90    1.19
   9   5   5   12.39    0.92
   9   5   5   12.49    1.11
  -8  -5  -5    9.80    1.01
  -8  -5  -5   10.34    0.70
   8   5   5    9.78    0.77
  -8  -5  -5   11.66    0.79
   8   5   5   10.52    0.94
  -7  -5  -5  407.14   11.75
   7   5   5  384.71   11.82
  -7  -5  -5  342.70   11.82
  -7  -5  -5  365.59   11.66
   7   5   5  369.11   11.70
  -7  -5  -5  349.89   11.68
   7   5   5  372.15   11.77
   6   5   5  627.98   20.16
   6   5   5  638.72   20.10
  -6  -5  -5  664.59   20.10
  -6  -5  -5  625.01   20.04
  -5  -5  -5   17.96    0.68
   5   5   5   18.39    0.80
   4   5   5  566.67   17.52
   4   5   5  545.48   17.49
   3   5   5  629.90   19.77
  -3  -5  -5  626.47   19.70
  -2  -5  -5   54.68    1.87
  -2  -5  -5   58.60    1.86
  -1  -5  -5  100.66    3.27
   0  -5  -5  107.19    3.52
   1  -5  -5  107.48    3.77
  -1   5   5  119.13    3.73
   2  -5  -5  721.56   23.08
   2  -5  -5  763.28   23.21
  -2   5   5  734.68   23.14
   3  -5  -5  259.35    8.07
  -3   5   5  261.86    7.99
   3  -5  -5  246.40    7.89
  -4   5   5   11.82    0.61
  -4   5   5   12.44    0.94
   4  -5  -5   11.34    0.99
   4  -5  -5   11.69    0.69
   4  -5  -5    9.53    1.05
  -5   5   5  188.75    6.10
   5  -5  -5  186.40    6.40
   5  -5  -5  199.93    6.40
  -6   5   5   83.39    2.90
   6  -5  -5   85.58    3.28
   7  -5  -5    2.19    1.28
   7  -5  -5    2.85    1.37
  12   6   4   -0.75    1.16
 -11  -6  -4   20.97    1.58
  11   6   4   17.26    1.23
 -10  -6  -4   31.70    1.68
  10   6   4   28.73    1.36
  -9  -6  -4   19.17    1.31
  -9  -6  -4   22.91    1.12
   9   6   4   22.05    1.07
  -9  -6  -4   21.49    1.04
   8   6   4   54.63    2.10
  -8  -6  -4   50.05    2.07
  -8  -6  -4   51.27    1.91
   8   6   4   52.07    1.86
  -8  -6  -4   53.26    1.86
   7   6   4   23.67    1.04
  -7  -6  -4   26.24    1.09
  -7  -6  -4   26.47    1.25
   6   6   4  151.28    4.70
   6   6   4  143.14    4.59
  -5  -6  -4  389.72   12.25
   5   6   4  384.35   12.25
   5   6   4  383.46   12.19
  -4  -6  -4  116.71    4.12
   4   6   4  126.06    4.10
   3   6   4    9.61    0.52
  -3  -6  -4    9.47    0.51
  -2  -6  -4   42.11    1.41
  -1  -6  -4   46.46    1.60
   0  -6  -4  130.17    4.24
   1  -6  -4    2.16    0.53
   1  -6  -4    1.66    0.26
   2  -6  -4    8.25    0.72
   2  -6  -4    8.55    0.41
  -3   6   4  116.51    3.75
   3  -6  -4  126.56    4.03
  -4   6   4   42.08    1.47
   4  -6  -4   43.85    1.80
   5  -6  -4    1.13    1.04
  -5   6   4    0.28    0.51
   5  -6  -4    0.77    1.02
   6  -6  -4   15.93    1.34
  -6   6   4   12.97    0.85
   6  -6  -4   14.51    1.35
   7  -6  -4   20.93    1.67
   7  -6  -4   17.76    1.50
  11   7   3   13.16    1.06
  10   7   3   39.76    1.64
  10   7   3   42.20    1.96
  -9  -7  -3    4.64    1.05
  -9  -7  -3    4.02    0.90
   9   7   3    3.70    0.66
   9   7   3    3.75    1.01
   9   7   3    2.90    1.12
   8   7   3   84.79    3.10
  -8  -7  -3   90.20    3.17
   8   7   3   93.04    3.16
   8   7   3   86.57    2.93
  -8  -7  -3   90.76    3.07
   7   7   3  131.64    4.51
  -7  -7  -3  143.21    4.57
   7   7   3  133.34    4.55
   7   7   3  135.19    4.40
  -7  -7  -3  140.74    4.54
   6   7   3   28.34    1.22
   6   7   3   25.93    1.06
   6   7   3   27.24    1.17
  -5  -7  -3  475.99   15.55
   5   7   3  496.91   15.55
   5   7   3  495.53   15.47
  -4  -7  -3  552.78   17.78
   4   7   3  583.14   17.81
   4   7   3  558.65   17.74
  -3  -7  -3    1.80    0.42
   2   7   3  362.90   11.47
   1   7   3  174.76    5.56
   0   7   3   31.15    1.07
   0  -7  -3   34.68    1.24
  -1   7   3  387.79   12.36
   1  -7  -3  421.25   12.52
   2  -7  -3  142.16    4.52
   2  -7  -3  128.17    4.56
   3  -7  -3  390.98   11.97
   3  -7  -3  354.22   11.98
   4  -7  -3  636.07   20.05
   4  -7  -3  623.68   20.07
  -5   7   3  154.61    4.96
   5  -7  -3  158.58    5.23
   5  -7  -3  142.47    5.20
  -6   7   3   33.54    1.38
   6  -7  -3   35.07    1.82
   7  -7  -3   51.95    2.43
   7  -7  -3   50.54    2.32
  10   8   2    2.40    0.70
 -10  -8  -2    2.43    1.23
  10   8   2    0.93    1.18
  10   8   2    1.19    1.21
   9   8   2   53.39    1.91
  -9  -8  -2   57.79    2.30
   9   8   2   55.56    2.29
   9   8   2   57.99    2.24
  -8  -8  -2  311.01    9.64
   8   8   2  302.48    9.58
   8   8   2  290.84    9.41
  -7  -8  -2  207.98    6.51
   7   8   2  195.91    6.30
   7   8   2  194.29    6.42
   6   8   2    3.44    0.66
  -6  -8  -2    4.16    0.78
  -6  -8  -2    5.19    0.77
   6   8   2    4.54    0.50
  -5  -8  -2  386.29   13.09
  -5  -8  -2  420.80   13.07
   5   8   2  418.81   12.99
   4   8   2  113.25    3.94
   4   8   2  117.19    3.83
  -4  -8  -2  125.31    3.90
   3   8   2   50.98    1.80
  -3  -8  -2   49.33    1.72
   2   8   2   32.58    1.24
  -2  -8  -2   33.63    1.16
   1   8   2    2.82    0.44
   0   8   2   70.72    2.34
   1  -8  -2  261.47    8.42
   2  -8  -2  116.76    3.83
   2  -8  -2  107.90    3.85
   3  -8  -2   -0.53    0.85
   3  -8  -2    0.69    0.85
   4  -8  -2  104.52    3.78
   4  -8  -2  109.89    3.79
   5  -8  -2   98.67    3.54
   5  -8  -2   96.67    3.58
   6  -8  -2   12.04    1.40
   6  -8  -2   12.44    1.31
   7  -8  -2    0.87    1.30
  10   9   1    1.65    1.26
  -9  -9  -1    8.56    1.33
   9   9   1   10.00    1.19
   9   9   1   11.19    1.33
   8   9   1    1.77    0.46
  -8  -9  -1    1.87    1.14
   8   9   1    0.30    1.05
   8   9   1    1.72    0.93
   7   9   1  132.32    4.26
   7   9   1  139.47    4.35
   6   9   1  159.02    5.24
   6   9   1  172.12    5.34
   6   9   1  155.23    5.14
  -6  -9  -1  168.23    5.30
   5   9   1   -0.73    0.77
   5   9   1   -0.07    0.59
  -5  -9  -1    0.11    0.70
   5   9   1   -0.38    0.46
   5   9   1    0.08    0.84
  -4  -9  -1   58.06    2.04
   4   9   1   57.60    2.13
  -3  -9  -1  160.02    5.09
   3   9   1  155.70    5.18
   2   9   1   15.39    0.85
   1   9   1  135.89    4.43
   0   9   1   74.63    2.52
   1  -9  -1   26.20    1.26
   2  -9  -1  254.78    8.04
   2  -9  -1  239.60    8.04
   3  -9  -1  154.18    5.19
   3  -9  -1  154.13    5.17
   4  -9  -1    0.86    1.09
   4  -9  -1   -0.88    0.95
   5  -9  -1   53.67    2.24
   5  -9  -1   51.49    2.34
   6  -9  -1   43.08    2.06
   7  -9  -1    1.91    1.37
  10  10   0    1.55    1.38
   9  10   0   29.37    1.66
   8  10   0    1.67    1.15
   8  10   0    2.32    1.03
   7  10   0   39.13    1.33
   7  10   0   37.07    1.66
   6  10   0   70.29    2.29
   6  10   0   66.68    2.46
   6  10   0   71.20    2.59
   5  10   0   33.52    1.37
   5  10   0   35.74    1.53
   5  10   0   34.33    1.24
  -5 -10   0   32.37    1.46
   3  10   0   90.92    3.16
   2  10   0    8.89    0.85
   1  10   0   32.60    1.39
   0  10   0   29.83    1.29
   1 -10   0   31.26    1.42
   2 -10   0  177.00    5.92
   2 -10   0  183.08    6.00
   3 -10   0  111.13    3.84
   3 -10   0  104.80    3.72
   4 -10   0    0.78    1.01
   4 -10   0   -3.30    1.25
   5 -10   0   51.39    2.19
   6 -10   0   22.18    1.57
   7 -10   0    1.28    1.35
   8  11  -1    3.96    1.15
   7  11  -1    1.58    0.95
   7  11  -1    0.92    1.22
   6  11  -1   25.17    1.28
   6  11  -1   26.43    1.47
   5  11  -1   87.37    3.04
   5  11  -1   88.50    2.93
   4  11  -1   55.61    2.06
   4  11  -1   55.01    1.96
   3  11  -1   10.99    1.05
   3  11  -1   10.47    0.71
   2  11  -1    2.67    1.01
  -1 -11   1    4.35    0.77
   0 -11   1   19.72    1.09
   1 -11   1   53.62    2.02
   2 -11   1    4.70    0.92
   2 -11   1    5.27    1.27
   3 -11   1   27.44    1.41
   4 -11   1   70.74    2.65
   4  12  -2   95.95    3.46
   3  -2  13  169.46    5.71
   5  -1  12   19.13    1.44
   4  -1  12    2.71    1.08
   3  -1  12   14.14    1.15
   2  -1  12   45.30    1.86
   1  -1  12   33.55    1.50
   0  -1  12    3.77    0.84
   6   0  11    6.88    1.11
   6   0  11    7.39    0.75
   6   0  11    9.42    0.90
   5   0  11  146.66    4.82
   5   0  11  141.64    4.70
   4   0  11  109.47    3.76
   4   0  11  110.48    3.63
   3   0  11    1.28    0.83
   2   0  11  231.89    7.47
   1   0  11  160.40    5.23
   0   0  11    0.94    0.71
   0   0 -11   -0.50    1.03
   0   0  11    0.98    0.95
   1   0 -11   70.20    2.76
  -1   0  11   73.04    2.49
   2   0 -11   42.69    2.00
   2   0 -11   41.94    2.05
  -2   0  11   45.31    1.65
   3   0 -11    9.35    1.36
   3   0 -11    9.09    1.31
   4   0 -11   66.70    2.76
  10   1  10    3.68    1.34
   9   1  10    6.23    1.22
   8   1  10    4.64    1.18
   8   1  10    5.08    1.07
   7   1  10   14.68    0.77
  -7  -1 -10   14.52    0.97
   7   1  10   13.95    1.20
   7   1  10   15.32    1.10
   6   1  10    1.51    0.92
   6   1  10    1.07    0.49
  -6  -1 -10    2.72    0.65
   6   1  10    1.16    0.77
   5   1  10   48.80    1.69
   5   1  10   51.87    1.91
   5   1  10   52.00    1.82
  -5  -1 -10   46.51    1.72
   4   1  10  138.91    4.59
   3   1  10   22.31    1.09
   2   1  10    9.17    0.78
   1   1  10   61.91    2.14
   1   1  10   59.25    2.19
   0   1  10   70.17    2.39
   0   1  10   68.47    2.50
   1  -1 -10   41.86    1.89
  -1   1  10   41.92    1.54
  -1   1  10   39.94    1.74
   1  -1 -10   40.86    1.70
   2  -1 -10    2.69    1.16
  -2   1  10    0.35    0.64
   2  -1 -10   -0.46    0.98
   2  -1 -10    1.15    0.84
   3  -1 -10    6.76    1.25
  -3   1  10    7.22    0.72
   3  -1 -10    7.80    1.10
   3  -1 -10    5.42    0.96
   4  -1 -10   -1.67    1.14
  -4   1  10   -0.01    0.66
   4  -1 -10    0.39    1.30
   5  -1 -10    4.81    1.23
   5  -1 -10    3.28    1.43
   6  -1 -10    6.27    1.58
  10   2   9   -0.85    1.21
   9   2   9   44.06    2.08
   9   2   9   49.43    2.06
   8   2   9   67.73    2.52
   7   2   9    1.30    0.85
  -7  -2  -9    1.60    0.71
   7   2   9    1.46    0.82
   6   2   9  203.58    5.46
  -6  -2  -9  168.62    5.37
   6   2   9  191.28    5.46
   6   2   9  158.00    5.23
   5   2   9   39.51    1.36
  -5  -2  -9   36.26    1.22
   4   2   9  156.59    5.10
   3   2   9  557.12   17.41
   3   2   9  545.16   17.35
  -3  -2  -9  554.39   17.41
   2   2   9  337.94   10.59
   2   2   9  329.18   10.56
   1   2   9  101.28    3.28
   1   2   9   96.63    3.30
   0   2   9  344.94   10.81
   0   2   9  334.46   10.86
  -1   2   9   37.79    1.39
   1  -2  -9   36.71    1.46
  -1   2   9   35.19    1.53
   2  -2  -9   34.76    1.74
   2  -2  -9   35.78    1.43
  -2   2   9   36.90    1.57
  -2   2   9   35.36    1.35
   2  -2  -9   32.43    1.51
   3  -2  -9   44.10    1.98
  -3   2   9   39.85    1.49
   3  -2  -9   40.98    1.60
   4  -2  -9    8.66    1.33
   4  -2  -9    6.83    1.07
  -4   2   9    9.36    0.76
   4  -2  -9    9.76    0.95
   5  -2  -9   16.39    1.58
   5  -2  -9   14.37    1.14
  -5   2   9   14.38    0.90
   5  -2  -9   14.59    1.21
   6  -2  -9   35.14    1.78
   6  -2  -9   38.37    2.07
   7  -2  -9    5.81    1.28
  10   3   8    0.28    1.15
  10   3   8    0.04    1.24
   9   3   8   24.10    1.42
   9   3   8   23.67    1.37
   8   3   8   26.31    1.32
   8   3   8   21.68    1.26
   7   3   8  112.48    3.37
  -7  -3  -8   87.47    3.28
  -6  -3  -8  193.15    6.22
  -5  -3  -8   33.85    1.34
   5   3   8   32.55    1.33
   4   3   8   53.47    1.91
   3   3   8 1008.00   31.72
   2   3   8  453.60   14.28
   2   3   8  445.39   14.21
   2   3   8  456.04   14.21
   1   3   8    4.18    0.31
   1   3   8    4.82    0.54
   1   3   8    4.77    0.49
   0   3   8  340.11   10.32
   0   3   8  354.23   10.30
  -1   3   8   55.72    1.91
   1  -3  -8   53.68    1.89
  -1   3   8   55.32    1.99
   2  -3  -8   59.93    2.01
  -2   3   8   58.95    2.16
   2  -3  -8   54.05    2.32
   2  -3  -8   54.16    2.09
  -2   3   8   59.07    2.01
   3  -3  -8   68.10    2.32
  -3   3   8   68.38    2.48
   3  -3  -8   62.75    2.40
   3  -3  -8   70.46    2.64
   4  -3  -8    5.10    0.74
   4  -3  -8    4.18    0.82
   5  -3  -8   66.52    2.66
   5  -3  -8   59.92    2.36
   6  -3  -8   35.13    1.68
   6  -3  -8   39.41    2.07
   7  -3  -8    4.02    1.53
  11   4   7    0.67    1.19
  10   4   7    9.27    1.31
  10   4   7    9.22    1.13
   9   4   7    0.89    1.00
   9   4   7    0.51    0.90
   8   4   7   16.96    1.16
   8   4   7   20.71    1.07
   7   4   7    2.58    0.68
  -7  -4  -7    2.60    0.69
   7   4   7    0.91    0.73
  -6  -4  -7   20.31    0.97
  -5  -4  -7  259.91    8.05
   5   4   7  242.61    8.07
   4   4   7  174.68    5.80
   4   4   7  186.25    5.80
   3   4   7   53.52    1.78
   3   4   7   49.59    1.75
   2   4   7  472.59   15.00
   2   4   7  476.07   14.96
   1   4   7  415.91   13.07
   1   4   7  412.66   13.12
   0   4   7    0.65    0.46
   0   4   7    1.08    0.45
   1  -4  -7  115.67    3.74
  -1   4   7  119.19    3.85
   2  -4  -7  114.87    3.61
   2  -4  -7  103.96    3.68
  -2   4   7  115.93    3.75
   3  -4  -7    5.43    0.98
   3  -4  -7    4.53    0.66
  -3   4   7    6.09    0.86
   4  -4  -7   78.71    3.03
   4  -4  -7   78.40    2.72
   5  -4  -7   26.12    1.62
   5  -4  -7   22.30    1.20
   6  -4  -7    8.23    1.46
   6  -4  -7    9.78    0.99
   7  -4  -7  146.33    5.21
  12   5   6   13.94    1.46
 -11  -5  -6   22.34    1.75
  11   5   6   24.03    1.44
  10   5   6   30.24    1.67
  10   5   6   27.61    1.43
 -10  -5  -6   27.11    1.70
  -9  -5  -6   13.41    1.29
   9   5   6   13.51    1.00
   9   5   6   14.83    1.16
   8   5   6   34.56    1.31
   8   5   6   34.43    1.43
  -7  -5  -6   15.03    0.81
   7   5   6   14.13    0.80
   7   5   6   15.31    0.91
   7   5   6   12.73    0.90
   6   5   6   27.61    1.19
   6   5   6   25.70    1.14
   5   5   6  554.16   17.63
   5   5   6  560.53   17.60
   4   5   6  659.06   20.79
   3   5   6   25.07    0.96
   2   5   6  387.45   12.51
  -2  -5  -6  401.16   12.47
  -1  -5  -6  529.25   16.91
   1   5   6  543.04   16.91
   0  -5  -6   42.51    1.58
   0   5   6   43.66    1.52
   1  -5  -6   86.25    3.01
  -1   5   6   90.14    2.95
   2  -5  -6   13.72    0.71
   2  -5  -6   16.21    0.95
  -2   5   6   14.85    0.89
   3  -5  -6  103.79    3.74
   3  -5  -6  100.78    3.48
  -3   5   6  109.87    3.60
   4  -5  -6  191.21    6.54
   4  -5  -6  207.24    6.52
   4  -5  -6  191.31    6.27
   5  -5  -6   41.60    2.11
   5  -5  -6   47.64    2.08
   6  -5  -6   24.03    1.66
   6  -5  -6   22.99    1.63
   7  -5  -6   28.80    1.97
   7  -5  -6   27.75    1.86
  12   6   5   24.11    1.53
 -11  -6  -5   36.64    1.97
  11   6   5   36.09    1.67
  10   6   5   11.71    0.99
 -10  -6  -5   14.66    1.33
   9   6   5    0.63    0.75
  -9  -6  -5    0.69    1.01
   8   6   5   11.24    1.02
  -8  -6  -5    8.90    1.00
  -8  -6  -5   10.13    0.70
   8   6   5    9.22    0.76
  -8  -6  -5    9.62    0.79
  -7  -6  -5   46.65    1.87
  -7  -6  -5   45.81    1.65
   7   6   5   48.20    1.70
   7   6   5   48.28    1.83
   6   6   5   78.90    2.61
   6   6   5   74.49    2.52
  -6  -6  -5   73.88    2.46
  -6  -6  -5   72.94    2.62
  -5  -6  -5    2.64    0.58
   5   6   5    1.98    0.56
   5   6   5    1.71    0.47
  -4  -6  -5   71.13    2.26
   4   6   5   64.37    2.22
   4   6   5   63.85    2.25
   3   6   5  474.49   15.15
  -3  -6  -5  484.99   15.14
  -3  -6  -5  479.82   15.10
  -2  -6  -5  159.55    5.14
  -2  -6  -5  166.71    5.18
  -1  -6  -5   26.69    1.03
   0  -6  -5   60.11    2.10
   1  -6  -5   49.49    1.73
   1  -6  -5   44.93    1.55
   2  -6  -5   71.72    2.39
   2  -6  -5   64.14    2.17
   3  -6  -5   21.96    1.22
   3  -6  -5   21.54    0.90
   4  -6  -5   32.24    1.56
  -5   6   5   57.12    1.96
   5  -6  -5   59.18    2.42
   6  -6  -5   47.88    2.26
   7  -6  -5    4.70    1.46
  11   7   4   46.23    1.87
  10   7   4   -0.20    0.80
 -10  -7  -4   -2.52    1.21
  10   7   4   -0.28    1.18
  -9  -7  -4   72.95    2.75
   9   7   4   70.84    2.77
   9   7   4   73.51    2.51
   9   7   4   72.34    2.69
   8   7   4   61.23    2.26
  -8  -7  -4   60.25    2.32
   8   7   4   59.11    2.30
   8   7   4   62.77    2.12
  -8  -7  -4   58.50    2.17
   7   7   4   36.08    1.48
   7   7   4   32.33    1.51
   7   7   4   37.76    1.36
  -7  -7  -4   35.74    1.42
  -7  -7  -4   36.47    1.55
   6   7   4  274.56    8.80
   6   7   4  287.91    8.91
  -6  -7  -4  270.65    8.89
   5   7   4  143.07    4.73
   5   7   4  147.23    4.80
  -5  -7  -4  152.10    4.80
   4   7   4  320.53   10.56
  -4  -7  -4  343.01   10.59
   4   7   4  340.61   10.61
  -3  -7  -4 1155.62   34.73
   3   7   4 1053.33   34.73
  -1  -7  -4   13.07    0.68
   0  -7  -4  507.19   16.05
   1  -7  -4  102.18    3.44
   2  -7  -4  107.13    3.64
   3  -7  -4  127.52    4.07
   3  -7  -4  140.63    4.04
   4  -7  -4   75.86    2.91
  -4   7   4   76.98    2.52
   4  -7  -4   79.44    2.85
   5  -7  -4  123.90    4.50
  -5   7   4  127.87    4.13
   5  -7  -4  129.52    4.50
   6  -7  -4  265.46    8.34
   6  -7  -4  236.29    8.29
   7  -7  -4   35.93    2.15
   7  -7  -4   35.49    1.99
 -10  -8  -3   13.88    1.39
  10   8   3   10.35    0.86
  10   8   3   11.48    1.30
   9   8   3    4.77    0.68
  -9  -8  -3    5.88    1.17
   9   8   3    5.92    1.03
   8   8   3    1.35    0.58
  -8  -8  -3    2.02    0.98
   8   8   3    2.48    0.93
   8   8   3    0.57    0.85
  -7  -8  -3   59.07    2.19
   7   8   3   54.91    2.20
   7   8   3   59.87    1.97
   7   8   3   52.74    2.09
   6   8   3  324.56   10.64
   6   8   3  322.36   10.52
  -6  -8  -3  341.25   10.61
  -6  -8  -3  348.05   10.63
  -5  -8  -3  215.46    7.37
  -5  -8  -3  221.75    7.35
   5   8   3  230.08    7.30
  -4  -8  -3    1.67    0.56
  -4  -8  -3    1.95    0.54
   4   8   3    2.22    0.46
  -3  -8  -3  301.91    9.57
   2   8   3  319.08   10.18
  -2  -8  -3  322.53   10.14
   1   8   3    0.19    0.37
   0   8   3   11.75    0.53
   0  -8  -3   11.68    0.77
  -1   8   3   38.57    1.30
   1  -8  -3   39.66    1.55
   2  -8  -3   16.42    1.04
   2  -8  -3   15.52    1.09
   3  -8  -3   32.61    1.54
   3  -8  -3   32.55    1.60
   4  -8  -3    6.10    1.07
   4  -8  -3    6.40    1.06
   5  -8  -3    0.45    1.18
   5  -8  -3   -0.66    1.11
   6  -8  -3   26.45    1.77
   6  -8  -3   25.55    1.66
   7  -8  -3   30.17    1.90
  10   9   2   21.64    1.53
  -9  -9  -2   26.47    1.58
   9   9   2   28.45    1.60
   9   9   2   23.68    1.05
   9   9   2   26.92    1.48
   8   9   2    2.59    0.55
  -8  -9  -2    3.18    1.06
   8   9   2    2.78    0.91
  -7  -9  -2   46.94    1.95
   7   9   2   47.54    1.65
   7   9   2   45.72    1.82
   6   9   2    0.14    0.66
   6   9   2    0.22    0.50
  -6  -9  -2    0.77    0.79
   5   9   2  207.55    6.72
  -5  -9  -2  207.15    6.64
   5   9   2  204.28    6.56
   4   9   2  393.59   13.27
  -4  -9  -2  433.23   13.21
   3   9   2    1.78    0.64
  -3  -9  -2    0.81    0.49
   2   9   2  109.48    3.74
  -2  -9  -2  115.95    3.65
   1   9   2   99.59    3.27
   0   9   2   23.29    0.95
  -1   9   2  182.18    5.71
   1  -9  -2  170.33    5.85
   2  -9  -2   64.09    2.49
   2  -9  -2   68.14    2.46
   3  -9  -2   54.64    2.23
   3  -9  -2   56.02    2.22
   4  -9  -2  210.57    7.04
   4  -9  -2  214.01    7.05
   5  -9  -2   46.81    2.14
   5  -9  -2   47.96    2.19
   6  -9  -2   10.19    1.36
  10  10   1   -1.62    1.30
   9  10   1    0.66    1.11
   8  10   1    3.77    1.15
   8  10   1    2.63    1.00
   7  10   1    8.60    0.61
   7  10   1    9.90    0.95
   7  10   1   10.26    1.09
   6  10   1    1.45    0.50
   6  10   1    1.20    0.86
   6  10   1    1.26    0.75
   5  10   1  109.48    3.86
   5  10   1  123.91    3.99
  -5 -10  -1  118.92    3.91
   5  10   1  118.39    3.80
   4  10   1  104.45    3.60
  -4 -10  -1  105.43    3.49
   3  10   1    0.87    0.76
   2  10   1   95.83    3.24
   1  10   1  110.01    3.66
   0  10   1   20.70    1.00
  -1  10   1    6.60    0.72
   1 -10  -1    5.80    0.94
   2 -10  -1    4.04    0.95
   2 -10  -1    3.29    0.95
   3 -10  -1   27.98    1.54
   3 -10  -1   27.58    1.51
   4 -10  -1   54.74    2.28
   4 -10  -1   56.26    2.41
   5 -10  -1   25.24    1.55
   6 -10  -1    3.08    1.35
   9  11   0    1.56    1.21
   8  11   0    6.88    1.12
   7  11   0    2.60    0.96
   7  11   0    4.18    1.16
   6  11   0   57.52    2.30
   6  11   0   54.46    2.12
   6  11   0   58.47    1.93
   5  11   0   14.15    1.17
   5  11   0   15.12    0.92
   5  11   0   13.03    0.75
   4  11   0   52.11    1.88
   2  11   0  143.97    4.78
   1  11   0    1.95    0.81
   0 -11   0   34.47    1.54
   0  11   0   34.83    1.49
   1 -11   0    0.71    0.88
   2 -11   0   14.27    1.15
   2 -11   0   14.30    1.33
   3 -11   0   35.71    1.68
   3 -11   0   32.28    1.89
   4 -11   0    6.27    1.16
   5 -11   0   26.07    1.60
   6 -11   0   25.15    1.67
   5  12  -1   67.09    2.63
   4  12  -1   17.70    0.97
   3  12  -1  190.61    6.11
   3  -1  13    6.36    1.17
   2  -1  13   -0.91    1.05
   5   0  12   25.86    1.49
   4   0  12    2.73    1.03
   3   0  12  161.41    5.34
   2   0  12   54.56    2.08
   1   0  12   11.16    0.96
   1   0  12   11.73    1.16
   0   0  12   78.65    2.74
  -1   0  12   70.69    2.48
   9   1  11    0.40    1.19
   8   1  11    8.21    1.17
   7   1  11   29.26    1.68
   7   1  11   36.51    1.56
   6   1  11   17.68    0.83
   6   1  11   18.97    1.25
   6   1  11   20.36    1.12
   5   1  11    3.11    0.94
   5   1  11    3.58    0.53
   5   1  11    2.64    0.75
   4   1  11    0.77    0.84
   3   1  11    8.25    0.86
   2   1  11   37.14    1.48
   2   1  11   34.35    1.48
   1   1  11   44.65    1.71
   1   1  11   45.01    1.80
   0   1  11    2.01    0.73
   0   1  11    0.98    0.88
   1  -1 -11   34.22    1.82
  -1   1  11   33.85    1.39
   2  -1 -11   31.97    1.83
   2  -1 -11   33.01    1.74
  -2   1  11   34.41    1.38
   3  -1 -11   48.64    2.29
   3  -1 -11   45.90    2.16
  -3   1  11   48.66    1.78
   4  -1 -11    0.04    1.45
   4  -1 -11   -0.04    1.34
   5  -1 -11   -0.92    1.51
  10   2  10  103.68    3.80
   9   2  10  159.78    5.42
   8   2  10    2.13    1.02
   8   2  10    2.60    1.09
  -7  -2 -10  148.87    5.13
   7   2  10  157.56    5.24
  -6  -2 -10   41.67    1.62
   6   2  10   42.86    1.78
   6   2  10   46.85    1.72
   5   2  10   34.06    1.10
   5   2  10   31.78    1.10
   4   2  10  199.30    6.45
   3   2  10   10.85    0.64
   3   2  10   10.03    0.82
   2   2  10  276.50    9.00
   2   2  10  289.37    9.03
   1   2  10  394.06   12.59
   1   2  10  397.76   12.57
   0   2  10   80.74    2.67
   0   2  10   74.90    2.74
  -1   2  10  128.26    4.04
   1  -2 -10  121.31    4.09
  -1   2  10  116.72    4.15
   2  -2 -10  278.61    9.26
   2  -2 -10  293.44    9.08
  -2   2  10  279.64    9.15
  -2   2  10  289.47    9.00
   2  -2 -10  260.38    9.13
   3  -2 -10   35.65    1.91
  -3   2  10   33.03    1.33
   3  -2 -10   32.27    1.47
   4  -2 -10   30.20    1.86
   4  -2 -10   30.81    1.48
  -4   2  10   31.00    1.30
   4  -2 -10   26.87    1.61
   5  -2 -10   31.18    1.70
   5  -2 -10   32.75    2.05
   6  -2 -10    2.07    1.57
  10   3   9   41.28    2.02
   9   3   9   66.27    2.56
   9   3   9   65.56    2.55
   8   3   9    2.75    0.98
   7   3   9   28.22    1.32
  -7  -3  -9   25.94    1.22
  -6  -3  -9   12.47    0.77
   6   3   9   12.95    0.94
   5   3   9   58.77    2.11
   4   3   9  213.98    6.89
   3   3   9   12.18    0.77
   2   3   9   86.60    2.88
   2   3   9   84.92    2.80
   1   3   9  558.96   17.37
   1   3   9  541.28   17.35
   0   3   9  248.74    7.88
   0   3   9  243.62    7.90
   1  -3  -9    9.78    0.69
  -1   3   9   10.51    0.85
  -1   3   9    9.96    0.71
   2  -3  -9  107.48    3.88
   2  -3  -9  107.13    3.55
  -2   3   9  108.16    3.68
  -2   3   9  112.25    3.57
   2  -3  -9  100.38    3.65
   3  -3  -9   24.57    1.62
  -3   3   9   23.24    1.08
   3  -3  -9   20.54    1.23
   3  -3  -9   23.63    1.10
   4  -3  -9    9.02    0.88
   4  -3  -9    8.81    1.40
   4  -3  -9    6.68    1.01
  -4   3   9   10.87    0.84
   5  -3  -9    0.46    1.43
  -5   3   9    0.99    0.80
   5  -3  -9   -0.27    1.02
   6  -3  -9    4.06    1.61
   6  -3  -9    2.63    1.15
   7  -3  -9    1.65    1.26
  10   4   8    1.59    1.12
  10   4   8    0.72    1.23
   9   4   8   28.85    1.47
   9   4   8   28.64    1.54
   8   4   8   44.41    1.80
   8   4   8   45.59    1.85
   7   4   8   15.00    0.98
  -7  -4  -8   15.91    0.93
  -5  -4  -8   28.55    1.21
   5   4   8   28.25    1.22
   4   4   8    4.85    0.55
   4   4   8    4.53    0.59
   3   4   8  133.85    4.25
   3   4   8  129.05    4.30
   2   4   8  183.98    5.96
   2   4   8  191.74    5.99
   2   4   8  194.04    6.06
   1   4   8   23.40    0.89
   1   4   8   20.37    0.81
   1   4   8   22.95    0.96
   0   4   8  539.52   17.31
   0   4   8  557.29   17.32
   1  -4  -8  315.92   10.17
  -1   4   8  328.00   10.27
  -1   4   8  326.24   10.23
   2  -4  -8   10.98    0.63
   2  -4  -8    8.96    0.80
  -2   4   8   11.16    0.91
   3  -4  -8   43.43    2.04
   3  -4  -8   42.50    1.72
  -3   4   8   46.07    1.83
   4  -4  -8   26.64    1.70
   4  -4  -8   26.30    1.28
   5  -4  -8    7.38    1.41
   5  -4  -8    4.94    0.93
   6  -4  -8   37.86    1.76
   6  -4  -8   43.62    2.25
  11   5   7  110.43    3.90
  10   5   7   42.26    1.93
 -10  -5  -7   39.63    2.05
  10   5   7   38.65    1.77
   9   5   7   41.45    1.71
   9   5   7   38.86    1.79
   8   5   7  167.46    5.42
   8   5   7  163.49    5.49
   7   5   7   17.34    0.99
   7   5   7   20.78    1.08
  -6  -5  -7   39.20    1.44
   6   5   7   36.74    1.42
   5   5   7   23.27    1.02
   4   5   7  119.57    3.91
   3   5   7  540.26   16.72
   3   5   7  517.95   16.73
   2   5   7  302.05    9.80
   2   5   7  319.70    9.84
   1   5   7    0.32    0.47
   0  -5  -7  248.98    8.01
   0  -5  -7  266.62    8.18
   0   5   7  266.98    8.11
   1  -5  -7  130.17    4.41
  -1   5   7  134.50    4.35
   2  -5  -7   14.29    0.81
   2  -5  -7   17.54    1.07
  -2   5   7   16.72    0.95
   3  -5  -7   21.07    1.37
   3  -5  -7   18.07    0.94
   3  -5  -7   18.52    1.24
  -3   5   7   20.39    1.13
   4  -5  -7    1.10    1.19
   4  -5  -7    1.93    0.72
   4  -5  -7    0.12    1.09
   5  -5  -7   70.67    2.85
   5  -5  -7   67.31    2.44
   6  -5  -7   31.52    1.91
  12   6   6    4.14    1.27
  11   6   6    2.41    1.08
  10   6   6   96.37    3.38
  10   6   6  102.42    3.54
 -10  -6  -6   93.93    3.60
   9   6   6   78.18    2.79
   9   6   6   82.23    2.94
  -9  -6  -6   82.50    3.02
   8   6   6   13.27    1.08
  -8  -6  -6   14.59    1.15
   8   6   6   17.09    0.94
   8   6   6   15.42    1.09
   7   6   6   16.26    0.94
  -7  -6  -6   11.60    0.98
  -7  -6  -6   12.74    0.58
   7   6   6   13.65    0.82
   7   6   6   17.05    0.95
  -6  -6  -6   -0.17    0.67
  -6  -6  -6    0.24    0.19
   6   6   6    0.60    0.62
   6   6   6    0.34    0.56
  -5  -6  -6  111.83    3.88
   5   6   6  117.69    3.84
   5   6   6  120.94    3.87
  -4  -6  -6  230.77    6.95
   4   6   6  227.44    6.93
   4   6   6  237.55    6.95
   3   6   6    0.73    0.43
  -3  -6  -6    0.67    0.38
  -3  -6  -6    0.64    0.29
  -2  -6  -6  230.32    7.58
  -2  -6  -6  256.52    7.62
  -1  -6  -6  532.55   16.82
   0  -6  -6  191.76    6.20
   1  -6  -6   52.24    1.93
   2  -6  -6  254.64    8.44
   2  -6  -6  274.31    8.61
  -2   6   6  281.32    8.54
   3  -6  -6   87.77    2.99
   3  -6  -6   95.75    3.23
  -3   6   6   96.35    3.12
   4  -6  -6    2.20    1.13
   4  -6  -6    2.37    0.60
   4  -6  -6    1.68    1.01
   5  -6  -6   12.62    1.43
   5  -6  -6   16.73    1.39
   6  -6  -6    0.69    1.38
   6  -6  -6    2.82    1.41
  12   7   5   20.07    1.42
  11   7   5   21.55    1.29
 -10  -7  -5  108.08    3.78
  10   7   5  103.32    3.56
  -9  -7  -5  117.93    4.11
   9   7   5  118.87    3.92
   9   7   5  117.04    4.17
  -8  -7  -5   23.83    1.27
  -8  -7  -5   22.00    1.05
   8   7   5   22.17    1.08
   8   7   5   23.81    1.31
   7   7   5  177.65    5.86
   7   7   5  182.10    5.77
  -7  -7  -5  174.39    5.74
  -7  -7  -5  181.44    5.87
   6   7   5  116.49    3.85
   6   7   5  121.35    3.76
  -5  -7  -5   99.18    3.39
   5   7   5  108.29    3.42
   5   7   5   99.31    3.35
  -4  -7  -5  459.09   14.19
   4   7   5  453.68   14.18
   4   7   5  430.29   14.22
   3   7   5   73.66    2.58
  -3  -7  -5   74.65    2.53
  -2  -7  -5  209.54    6.69
  -1  -7  -5  854.41   26.91
   0  -7  -5  240.69    7.73
   1  -7  -5   99.08    3.15
   1  -7  -5   94.91    3.34
   2  -7  -5  128.72    4.12
   2  -7  -5  131.83    4.36
   3  -7  -5    5.35    1.09
   3  -7  -5    7.88    0.94
   4  -7  -5   48.17    2.28
   4  -7  -5   57.89    2.26
   5  -7  -5   28.69    1.78
   5  -7  -5   30.41    1.72
   6  -7  -5    2.79    1.32
   6  -7  -5   -2.81    1.43
  11   8   4    6.87    0.95
  10   8   4    5.18    0.82
  10   8   4    4.17    1.22
  10   8   4    4.17    1.34
 -10  -8  -4    6.02    1.23
   9   8   4   29.29    1.59
  -9  -8  -4   31.45    1.59
   9   8   4   30.11    1.28
   9   8   4   31.47    1.55
  -8  -8  -4   11.49    1.05
  -8  -8  -4    8.73    0.88
   8   8   4    9.71    1.05
   8   8   4    9.61    0.96
   8   8   4    9.00    0.75
  -7  -8  -4    4.29    0.81
   7   8   4    2.36    0.85
   7   8   4    3.16    0.78
   7   8   4    3.21    0.60
  -6  -8  -4    2.14    0.74
   6   8   4    2.08    0.74
   6   8   4    2.71    0.57
  -5  -8  -4   83.62    2.82
   5   8   4   78.52    2.84
   5   8   4   86.01    2.77
  -4  -8  -4   82.95    2.69
   4   8   4   86.41    2.73
  -1  -8  -4  329.32   10.48
   0  -8  -4  190.49    6.17
   1  -8  -4   38.99    1.58
   2  -8  -4    3.00    0.79
   2  -8  -4    4.61    0.95
   3  -8  -4    4.76    0.97
   3  -8  -4    7.58    1.09
   4  -8  -4    9.20    1.18
   4  -8  -4   13.30    1.26
   5  -8  -4    7.58    1.24
   5  -8  -4    8.31    1.31
   6  -8  -4    2.59    1.33
   6  -8  -4    4.47    1.38
 -10  -9  -3   50.27    2.10
  10   9   3   45.23    2.02
   9   9   3    4.26    0.66
  -9  -9  -3    4.26    1.13
   9   9   3    3.17    1.05
  -8  -9  -3   60.91    2.37
   8   9   3   60.02    2.08
   8   9   3   59.44    2.28
  -7  -9  -3   14.76    1.12
   7   9   3   16.89    1.08
   7   9   3   16.99    1.01
   6   9   3   16.42    1.02
   6   9   3   15.48    0.80
  -6  -9  -3   16.03    1.01
  -6  -9  -3   15.21    1.04
   5   9   3  196.42    6.32
  -5  -9  -3  190.22    6.25
   5   9   3  195.01    6.21
   4   9   3   21.90    0.95
  -4  -9  -3   22.02    0.99
   3   9   3  541.00   17.46
  -3  -9  -3  559.55   17.41
   2   9   3  399.18   12.48
  -2  -9  -3  391.21   12.41
   1   9   3    0.25    0.45
   0   9   3  241.71    7.56
   0  -9  -3  230.66    7.70
  -1   9   3   70.42    2.37
   1  -9  -3   81.84    2.65
  -2   9   3   41.53    1.44
   2  -9  -3   41.79    1.87
   2  -9  -3   44.51    1.78
   3  -9  -3   82.75    3.18
   3  -9  -3   88.69    3.14
   4  -9  -3   24.07    1.57
   4  -9  -3   27.65    1.56
   5  -9  -3   22.39    1.59
   5  -9  -3   25.00    1.64
   6  -9  -3   55.04    2.49
  -9 -10  -2    3.56    1.30
   9  10   2    4.34    1.15
   8  10   2    3.96    0.59
   8  10   2    1.38    1.10
   8  10   2    3.07    0.99
   7  10   2   26.39    1.06
   7  10   2   24.54    1.29
  -6 -10  -2    1.76    0.85
   6  10   2    0.82    0.57
   6  10   2    0.90    0.73
   5  10   2    5.65    0.96
  -5 -10  -2    3.36    0.78
   5  10   2    4.09    0.60
   4  10   2    3.60    0.83
  -4 -10  -2    3.76    0.66
   3  10   2   35.95    1.45
  -3 -10  -2   33.98    1.28
   2  10   2  119.32    3.94
   1  10   2   12.36    0.78
   0  10   2   42.34    1.56
  -1  10   2   50.53    1.78
   1 -10  -2   51.41    2.02
   1 -10  -2   48.63    2.05
   2 -10  -2   29.37    1.47
   2 -10  -2   22.88    1.40
   3 -10  -2    5.35    1.13
   3 -10  -2    3.29    1.07
   4 -10  -2   16.88    1.44
   4 -10  -2   15.83    1.42
   5 -10  -2    9.55    1.38
   6 -10  -2   10.11    1.49
   9  11   1   78.96    2.98
   8  11   1    6.19    1.10
   7  11   1   12.62    0.72
   7  11   1   12.06    1.07
   6  11   1   17.28    0.84
   6  11   1   19.76    1.29
   5  11   1    8.57    1.02
   5  11   1    8.82    0.83
  -5 -11  -1    9.92    0.90
   5  11   1    8.91    0.70
   3  11   1   17.44    1.10
   2  11   1   89.55    3.10
   1  11   1  447.20   14.20
   1 -11  -1   13.42    1.18
   1 -11  -1   17.58    1.31
   2 -11  -1   82.11    2.91
   2 -11  -1   72.90    2.91
   3 -11  -1    4.15    1.17
   3 -11  -1    5.12    1.31
   4 -11  -1   37.05    1.88
   5 -11  -1   10.48    1.40
   8  12   0    0.45    1.12
   7  12   0   14.23    1.18
   6  12   0    3.79    0.92
   5  12   0   42.03    1.57
   5  12   0   41.85    1.68
   4  12   0   99.95    3.34
  -1 -12   0  168.30    5.57
   0 -12   0   64.15    2.41
   1 -12   0   12.02    1.12
   1 -12   0    9.88    1.34
   2 -12   0   55.12    2.23
   4   0  13   30.58    1.64
   3   0  13   13.58    1.21
   2   0  13    5.45    1.01
   1   0  13   32.99    1.53
   5   1  12   74.87    2.73
   5   1  12   73.18    2.60
   4   1  12   15.87    1.16
   3   1  12    2.87    0.91
   2   1  12    5.79    0.90
   1   1  12    5.87    0.86
   1   1  12    3.70    0.94
   0  -1 -12   41.49    2.11
   0   1  12   46.59    1.77
   1  -1 -12   25.68    1.65
   1  -1 -12   27.30    1.67
  -1   1  12   25.59    1.25
   2  -1 -12    3.10    1.41
   3  -1 -12   33.25    2.02
   9   2  11   51.00    2.24
   8   2  11  224.40    7.34
   7   2  11  114.99    3.94
   7   2  11  116.33    4.00
   6   2  11   50.13    1.90
   6   2  11   47.24    1.96
   5   2  11  258.55    8.34
   4   2  11  103.18    3.49
   4   2  11  122.68    3.69
   3   2  11  101.02    3.42
   3   2  11  109.28    3.52
   2   2  11  199.60    6.67
   2   2  11  216.80    6.71
   1   2  11    1.73    0.75
   1   2  11    1.31    0.77
   0   2  11  175.84    5.54
   0   2  11  162.93    5.60
   1  -2 -11  185.18    6.37
  -1   2  11  192.63    6.43
  -1   2  11  204.72    6.33
   1  -2 -11  199.05    6.61
   2  -2 -11    4.18    1.34
  -2   2  11    5.37    0.83
   2  -2 -11    6.31    1.14
   2  -2 -11    6.99    0.98
   3  -2 -11   74.60    3.03
   3  -2 -11   68.04    2.81
  -3   2  11   74.63    2.54
   4  -2 -11   75.58    3.10
   4  -2 -11   67.95    2.84
   5  -2 -11    6.36    1.72
   9   3  10   33.00    1.71
   8   3  10   58.22    2.28
  -7  -3 -10   86.62    3.05
   7   3  10   95.43    3.17
   7   3  10   91.26    3.17
   6   3  10   69.32    2.50
   5   3  10    2.19    0.78
   4   3  10    4.88    0.75
   3   3  10    7.34    0.78
   2   3  10   27.20    1.18
   2   3  10   25.88    1.05
   1   3  10    3.74    0.67
   1   3  10    2.07    0.63
   0   3  10   29.11    1.25
   0   3  10   28.70    1.30
  -1   3  10  187.32    5.89
   1  -3 -10  181.51    5.89
  -1   3  10  175.15    5.96
   2  -3 -10   58.59    2.61
   2  -3 -10   61.60    2.18
  -2   3  10   59.96    2.34
  -2   3  10   65.33    2.18
   2  -3 -10   55.17    2.33
  -3   3  10    1.24    0.72
   3  -3 -10   -0.03    1.01
   3  -3 -10    1.68    0.78
   4  -3 -10   36.80    2.05
  -4   3  10   34.24    1.45
   4  -3 -10   30.54    1.65
   4  -3 -10   33.36    1.51
   5  -3 -10    6.07    1.64
  -5   3  10    8.58    0.93
   5  -3 -10    6.63    1.25
   6  -3 -10    1.90    1.27
  10   4   9   30.21    1.76
   9   4   9  120.77    4.11
   9   4   9  115.25    4.06
   8   4   9    8.48    1.07
   8   4   9    9.38    1.01
   7   4   9  140.91    4.69
   6   4   9   72.31    2.54
   5   4   9    0.08    0.67
   4   4   9   47.72    1.77
   3   4   9   23.17    0.90
   3   4   9   18.76    1.00
   2   4   9   16.40    0.71
   2   4   9   16.96    0.91
   1   4   9   73.29    2.48
   1   4   9   74.82    2.40
   1   4   9   72.58    2.52
   0   4   9   49.24    1.79
   0   4   9   48.97    1.79
   0   4   9   49.21    1.63
  -1   4   9   80.88    2.83
   1  -4  -9   84.26    2.77
  -1   4   9   84.67    2.88
   2  -4  -9  348.16   11.29
   2  -4  -9  341.68   10.96
  -2   4   9  357.51   11.09
  -2   4   9  363.90   11.02
   2  -4  -9  320.43   11.06
   3  -4  -9  205.39    6.71
   3  -4  -9  205.42    7.06
   3  -4  -9  202.94    6.82
  -3   4   9  219.72    6.75
   4  -4  -9    1.27    1.38
   4  -4  -9    0.64    0.90
   5  -4  -9   85.35    3.33
   5  -4  -9   77.38    2.94
   6  -4  -9    1.00    1.09
  10   5   8   52.08    2.19
  10   5   8   55.78    2.32
   9   5   8  174.28    5.85
   9   5   8  181.92    5.93
   8   5   8   35.11    1.52
   8   5   8   34.17    1.59
   7   5   8  104.40    3.52
   6   5   8  250.04    8.06
   5   5   8   59.79    2.11
   4   5   8   26.37    1.05
   4   5   8   24.55    1.10
   3   5   8    6.48    0.63
   3   5   8    6.51    0.53
   2   5   8   69.50    2.35
   2   5   8   73.68    2.43
   1   5   8  370.18   11.77
   1   5   8  371.15   11.72
   0   5   8   64.41    2.07
   0   5   8   63.39    2.09
   1  -5  -8    8.96    0.48
  -1   5   8   10.42    0.79
   2  -5  -8   27.25    1.25
  -2   5   8   31.74    1.35
   3  -5  -8   54.57    2.04
   3  -5  -8   56.65    2.42
   4  -5  -8    0.74    0.79
   4  -5  -8    3.39    1.32
   5  -5  -8   14.66    1.07
   5  -5  -8   12.70    1.59
   6  -5  -8    9.96    1.63
  11   6   7   25.13    1.50
  10   6   7   17.99    1.25
 -10  -6  -7   19.96    1.53
  10   6   7   17.17    1.42
  -9  -6  -7   35.14    1.81
   9   6   7   37.56    1.59
   9   6   7   39.28    1.76
  -8  -6  -7  262.35    8.74
   8   6   7  274.80    8.61
   8   6   7  277.00    8.69
   8   6   7  253.92    8.71
   7   6   7  196.66    6.51
   7   6   7  200.70    6.44
   6   6   7    2.88    0.72
   6   6   7    2.57    0.65
   5   6   7  217.29    7.15
   5   6   7  226.43    7.13
   4   6   7   51.54    1.83
   3   6   7   83.85    2.79
   2   6   7  198.33    6.43
  -2  -6  -7  201.58    6.39
  -1  -6  -7   15.50    0.77
   1   6   7   13.50    0.78
   0  -6  -7  290.54    9.30
   1  -6  -7  526.25   16.47
  -1   6   7  512.70   16.40
   2  -6  -7   18.82    0.91
   2  -6  -7   19.99    1.18
  -2   6   7   19.98    1.07
   3  -6  -7   29.59    1.78
   3  -6  -7   36.17    1.69
   3  -6  -7   31.91    1.32
  -3   6   7   37.56    1.52
   4  -6  -7  150.65    5.51
   4  -6  -7  168.80    5.44
   4  -6  -7  157.14    5.16
   5  -6  -7   47.77    2.43
   5  -6  -7   56.14    2.38
   6  -6  -7   16.97    1.72
   6  -6  -7   18.18    1.72
  12   7   6    3.44    1.19
  11   7   6   57.32    2.26
 -10  -7  -6   35.27    1.86
  10   7   6   36.78    1.60
  -9  -7  -6   39.27    1.81
   9   7   6   36.72    1.86
   9   7   6   39.86    1.61
  -8  -7  -6  212.84    7.05
   8   7   6  217.23    6.93
   8   7   6  213.02    7.04
  -7  -7  -6  182.88    6.07
  -7  -7  -6  173.72    5.86
   7   7   6  204.60    5.98
   7   7   6  193.92    6.07
   6   7   6  109.42    3.50
   6   7   6  107.91    3.43
  -6  -7  -6   99.46    3.31
  -6  -7  -6  102.26    3.49
  -5  -7  -6  182.53    5.99
   5   7   6  181.92    5.95
   5   7   6  191.95    6.01
  -4  -7  -6    9.41    0.64
  -4  -7  -6   10.13    0.50
   4   7   6   11.32    0.70
   4   7   6   11.48    0.68
  -3  -7  -6  162.82    5.11
  -3  -7  -6  166.51    5.12
  -2  -7  -6  318.05   10.09
  -1  -7  -6    3.50    0.56
   0  -7  -6  303.25    9.70
   1  -7  -6  225.51    7.21
   1  -7  -6  231.93    7.37
   2  -7  -6   68.41    2.35
   2  -7  -6   80.03    2.64
   3  -7  -6   58.31    2.01
   3  -7  -6   63.05    2.36
   4  -7  -6  109.73    3.92
   5  -7  -6    2.60    1.25
   6  -7  -6   10.90    1.56
  11   8   5   -0.02    0.93
  10   8   5    7.84    0.93
 -10  -8  -5    9.66    1.29
  10   8   5    9.70    1.25
  10   8   5    7.36    1.36
  -9  -8  -5   19.54    1.34
   9   8   5   19.07    1.37
   9   8   5   18.03    1.04
   9   8   5   20.03    1.29
  -8  -8  -5   11.62    1.12
   8   8   5   11.71    1.09
   8   8   5   12.68    0.87
   8   8   5   15.23    1.08
   7   8   5  125.09    4.18
   7   8   5  130.25    4.32
  -7  -8  -5  130.18    4.31
   6   8   5   92.06    3.17
   6   8   5  100.10    3.28
  -6  -8  -5   95.75    3.24
   5   8   5    2.12    0.66
   5   8   5    2.51    0.57
  -5  -8  -5    2.32    0.62
   4   8   5   56.85    2.00
  -4  -8  -5   60.05    1.99
   4   8   5   56.33    2.06
   3   8   5   19.77    0.90
  -2  -8  -5  112.81    3.69
  -1  -8  -5   54.78    1.95
   0  -8  -5    0.50    0.61
   1  -8  -5  161.94    5.22
   1  -8  -5  214.51    5.53
   2  -8  -5  209.00    6.87
   3  -8  -5   67.29    2.82
   3  -8  -5   77.54    2.75
   4  -8  -5    2.91    1.21
   4  -8  -5    1.17    1.13
   5  -8  -5    1.50    1.31
   5  -8  -5    1.77    1.25
   6  -8  -5   -1.15    1.42
   6  -8  -5    0.15    1.38
  10   9   4   57.06    2.19
  10   9   4   62.07    2.50
   9   9   4  149.01    5.05
   9   9   4  138.91    4.78
   9   9   4  147.42    4.97
  -8  -9  -4   31.01    1.61
   8   9   4   31.80    1.62
   8   9   4   33.00    1.32
   8   9   4   32.47    1.53
  -7  -9  -4   27.56    1.34
   7   9   4   29.29    1.40
   7   9   4   24.79    1.13
   7   9   4   25.82    1.28
   6   9   4  204.63    6.29
   6   9   4  183.32    6.16
  -6  -9  -4  189.21    6.24
  -6  -9  -4  197.98    6.26
   5   9   4    9.77    0.87
  -5  -9  -4    9.30    0.79
   5   9   4   10.41    0.71
  -5  -9  -4   11.79    0.81
   4   9   4   96.64    3.13
  -4  -9  -4   92.19    3.14
  -3  -9  -4  172.35    5.52
  -2  -9  -4    0.38    0.39
  -1  -9  -4  311.34   10.04
  -1  -9  -4  392.16   10.25
   0  -9  -4  260.91    8.41
   1  -9  -4   13.46    0.99
   2  -9  -4  180.19    5.79
   2  -9  -4  165.95    5.87
   3  -9  -4   15.84    1.27
   3  -9  -4   17.74    1.35
   4  -9  -4   43.37    2.05
   4  -9  -4   45.64    2.12
   5  -9  -4   17.56    1.51
   5  -9  -4   16.12    1.58
  -9 -10  -3   45.13    2.02
   9  10   3   42.27    1.58
   9  10   3   40.12    1.88
   8  10   3   15.12    0.87
   8  10   3   13.82    1.17
   7  10   3    7.73    0.71
   7  10   3    7.45    0.92
   7  10   3    8.28    1.10
  -7 -10  -3    7.79    1.06
   6  10   3   26.44    1.34
  -6 -10  -3   26.64    1.30
   6  10   3   26.05    1.12
   5  10   3   39.28    1.63
  -5 -10  -3   39.24    1.56
   5  10   3   40.81    1.50
   4  10   3   58.24    1.99
  -4 -10  -3   55.03    1.98
   3  10   3   11.89    0.84
  -3 -10  -3   12.49    0.68
   2  10   3    4.08    0.64
  -2 -10  -3    4.30    0.39
   1  10   3   16.28    0.81
   0  10   3   48.99    1.73
   0 -10  -3   53.62    1.97
   1 -10  -3   28.55    1.45
   2 -10  -3    7.32    1.08
   2 -10  -3    5.48    1.13
   3 -10  -3   27.49    1.59
   3 -10  -3   27.20    1.64
   4 -10  -3   39.73    2.01
   4 -10  -3   39.30    2.01
   5 -10  -3    2.89    1.37
   9  11   2   32.87    1.75
   8  11   2  202.97    6.67
   7  11   2  114.89    3.78
   7  11   2  113.88    3.93
   7  11   2  122.96    4.09
   6  11   2    0.73    0.62
   6  11   2    0.15    0.81
  -5 -11  -2  127.76    4.12
   5  11   2  121.40    4.05
   4  11   2   19.96    1.23
  -4 -11  -2   22.14    1.02
   3  11   2   86.76    3.03
   2  11   2  205.28    6.65
   0 -11  -2  190.29    6.30
   1 -11  -2  366.69   12.02
   1 -11  -2  378.39   12.01
   2 -11  -2   51.69    2.27
   2 -11  -2   54.49    2.26
   3 -11  -2   56.15    2.45
   3 -11  -2   62.71    2.54
   4 -11  -2   68.17    2.77
   5 -11  -2    6.29    1.40
   9  12   1   15.58    1.42
   8  12   1   48.46    2.07
   7  12   1   49.79    2.02
   6  12   1    0.80    0.65
   6  12   1    0.19    0.87
   5  12   1    9.41    0.79
   5  12   1    8.95    1.21
   5  12   1    9.62    0.90
   0 -12  -1   23.53    1.43
   1 -12  -1  112.46    4.08
   1 -12  -1  121.73    4.19
   2 -12  -1   27.84    1.61
   3 -12  -1    2.84    1.21
   4 -12  -1    5.45    1.35
   4   1  13   53.61    2.18
   3   1  13  182.55    6.02
   2   1  13   27.21    1.41
   1   1  13    4.11    0.94
   0   1  13   11.98    1.07
   8   2  12    2.64    1.11
   7   2  12   86.15    3.08
   6   2  12  151.09    5.28
   6   2  12  163.06    5.22
   5   2  12   66.93    2.51
   4   2  12   69.43    2.54
   3   2  12  169.87    5.58
   2   2  12   56.63    2.13
   1   2  12   26.85    1.29
   0   2  12   58.85    2.12
   0   2  12   53.92    2.20
   1  -2 -12   21.96    1.79
   1  -2 -12   23.97    1.56
  -1   2  12   27.03    1.26
   2  -2 -12  125.06    4.53
  -2   2  12  126.72    4.09
   3  -2 -12   56.58    2.70
   4  -2 -12    3.88    1.72
   9   3  11    5.29    1.22
   8   3  11    1.15    1.08
   7   3  11   18.63    1.24
   7   3  11   19.18    1.30
   6   3  11   70.27    2.57
   5   3  11   98.49    3.39
   4   3  11   54.15    2.05
   3   3  11    4.62    0.85
   3   3  11    5.38    0.47
   2   3  11    5.60    0.81
   2   3  11    4.56    0.62
   1   3  11    0.97    0.75
   1   3  11   -0.47    0.69
   0   3  11   13.22    0.94
   0   3  11   10.97    0.94
   1  -3 -11    2.21    0.81
  -1   3  11    1.92    0.91
  -1   3  11    1.27    0.76
   2  -3 -11    4.67    1.46
   2  -3 -11    2.29    1.11
  -2   3  11    3.49    0.84
   2  -3 -11    5.11    0.86
   3  -3 -11   41.98    2.23
  -3   3  11   41.14    1.62
   4  -3 -11   38.12    2.24
   4  -3 -11   35.09    1.87
  -4   3  11   34.57    1.52
   9   4  10    5.28    1.21
   8   4  10  116.94    4.04
   7   4  10  137.92    4.62
   6   4  10    3.92    0.87
   5   4  10  261.80    8.42
   4   4  10  245.07    7.88
   3   4  10    0.89    0.70
   2   4  10  132.77    4.35
   2   4  10  142.04    4.48
   1   4  10   12.14    0.77
   1   4  10   14.09    0.87
   1   4  10   13.05    0.56
   0  -4 -10   20.11    0.97
   0   4  10   18.97    1.01
   0   4  10   19.60    1.03
   0   4  10   19.11    0.70
  -1   4  10   11.42    0.88
   1  -4 -10   10.77    0.77
  -1   4  10   10.22    0.95
   2  -4 -10    2.06    0.65
  -2   4  10    1.50    0.93
   2  -4 -10    1.53    1.28
   2  -4 -10    1.85    0.95
  -2   4  10    1.53    0.79
   3  -4 -10   43.08    2.25
  -3   4  10   45.45    1.71
   3  -4 -10   40.25    1.85
   3  -4 -10   42.00    1.65
   4  -4 -10  132.67    4.85
  -4   4  10  138.31    4.38
   5  -4 -10   31.05    2.18
  -5   4  10   32.10    1.47
   5  -4 -10   29.63    1.70
   6  -4 -10    0.48    1.24
  10   5   9    6.00    1.21
   9   5   9    5.51    1.03
   9   5   9    5.40    1.15
   8   5   9   83.15    2.99
   8   5   9   87.06    3.06
   7   5   9  165.52    5.44
   5   5   9   46.64    1.72
   5   5   9   43.73    1.72
   4   5   9  218.82    7.10
   4   5   9  225.32    7.14
   3   5   9  108.36    3.52
   3   5   9  106.49    3.58
   2   5   9    1.73    0.44
   2   5   9    1.21    0.65
   1   5   9   27.21    1.05
   1   5   9   25.81    1.16
   1   5   9   27.28    1.01
   0  -5  -9    5.97    0.49
   0   5   9    5.76    0.67
   0   5   9    4.74    0.71
  -1   5   9   66.66    2.30
   1  -5  -9   64.05    2.15
  -1   5   9   66.39    2.33
   2  -5  -9    8.01    1.32
  -2   5   9    8.71    0.83
   2  -5  -9    8.42    0.92
  -2   5   9    9.59    0.96
   3  -5  -9    2.46    0.87
   3  -5  -9    4.54    1.33
   4  -5  -9    0.95    0.91
   4  -5  -9    3.85    1.42
   5  -5  -9    6.90    1.06
   5  -5  -9    8.65    1.70
   6  -5  -9    7.40    1.17
 -10  -6  -8    0.92    1.34
  10   6   8    2.11    1.07
   9   6   8   78.68    2.80
   9   6   8   76.45    2.90
   8   6   8   61.37    2.28
   8   6   8   62.29    2.36
   7   6   8  146.44    4.98
   7   6   8  150.98    4.90
   6   6   8  484.23   15.41
   6   6   8  485.83   15.38
   5   6   8  172.11    5.59
   4   6   8   45.85    1.67
   3   6   8  238.19    7.51
   3   6   8  231.79    7.54
   2   6   8   48.74    1.66
   2   6   8   45.95    1.74
   1   6   8   82.92    2.81
   0   6   8  144.48    4.73
   1  -6  -8   16.19    1.10
  -1   6   8   17.54    0.97
   2  -6  -8  201.82    6.79
  -2   6   8  209.51    6.85
   3  -6  -8  288.71    9.49
   3  -6  -8  292.69    9.81
   4  -6  -8   18.22    1.08
   4  -6  -8   18.63    1.71
   5  -6  -8   95.35    3.31
   5  -6  -8   96.85    3.78
  11   7   7   -0.21    1.08
 -10  -7  -7   24.53    1.62
  10   7   7   20.91    1.58
  10   7   7   24.75    1.33
  -9  -7  -7   69.44    2.77
   9   7   7   72.71    2.59
   9   7   7   73.64    2.72
   8   7   7   28.91    1.52
   8   7   7   29.69    1.33
   8   7   7   32.24    1.46
   7   7   7   93.91    3.13
   7   7   7   91.46    3.22
  -7  -7  -7   89.31    3.21
   6   7   7  255.86    8.47
   6   7   7  276.27    8.54
  -6  -7  -7  265.65    8.53
   5   7   7  113.07    3.56
   5   7   7  109.66    3.59
   4   7   7  114.78    3.57
  -4  -7  -7  113.03    3.54
   4   7   7  110.69    3.56
  -4  -7  -7  104.02    3.41
   3   7   7  280.65    8.74
  -3  -7  -7  267.16    8.67
  -3  -7  -7  276.55    8.67
   2   7   7   26.28    1.12
  -2  -7  -7   27.16    1.07
  -1  -7  -7  244.05    7.82
   0  -7  -7   73.84    2.60
   1  -7  -7    3.79    0.55
   1  -7  -7    3.40    0.83
   2  -7  -7   80.79    2.97
   2  -7  -7   82.07    2.73
   3  -7  -7   64.56    2.77
   3  -7  -7   67.89    2.59
   3  -7  -7   65.67    2.26
   4  -7  -7    1.49    1.32
   4  -7  -7    1.43    1.14
   5  -7  -7    5.03    1.48
   5  -7  -7    0.78    1.43
   6  -7  -7    1.21    1.63
  12   8   6   -0.73    1.16
  11   8   6    1.29    1.00
 -10  -8  -6    6.09    1.25
  10   8   6    3.90    0.93
  -9  -8  -6    1.71    1.06
   9   8   6    1.55    1.06
   9   8   6    1.20    0.82
  -8  -8  -6   35.05    1.62
   8   8   6   34.61    1.66
   8   8   6   36.94    1.49
  -7  -8  -6   29.17    1.42
   7   8   6   32.81    1.46
   7   8   6   31.85    1.32
  -6  -8  -6    8.97    0.83
   6   8   6    9.96    0.90
   6   8   6    8.77    0.77
  -5  -8  -6  483.26   15.11
   5   8   6  463.99   15.10
   5   8   6  486.24   15.14
  -4  -8  -6  434.03   13.28
  -4  -8  -6  406.27   13.24
   4   8   6  408.21   13.30
   4   8   6  442.05   13.35
  -3  -8  -6    8.71    0.52
   3   8   6   10.50    0.70
  -3  -8  -6    8.99    0.60
  -2  -8  -6   42.10    1.55
  -1  -8  -6   20.44    0.99
   0  -8  -6   34.45    1.44
   1  -8  -6   69.90    2.31
   1  -8  -6   73.69    2.58
   2  -8  -6    2.21    0.41
   2  -8  -6    2.29    0.92
   3  -8  -6   79.73    3.21
   3  -8  -6   86.50    3.12
   4  -8  -6   76.47    3.13
   4  -8  -6   78.20    3.04
   5  -8  -6   29.13    1.80
   5  -8  -6   26.88    1.87
  11   9   5    6.00    0.99
  10   9   5   22.81    1.19
 -10  -9  -5   21.27    1.52
   9   9   5    8.03    0.87
   9   9   5   10.07    1.18
   9   9   5    8.18    1.19
  -9  -9  -5    7.46    1.18
   8   9   5   92.03    3.47
   8   9   5   96.14    3.30
   8   9   5   96.75    3.43
  -7  -9  -5  344.79   10.96
   7   9   5  350.61   10.99
   7   9   5  334.39   10.86
  -6  -9  -5   15.41    0.96
   6   9   5   14.39    1.03
   6   9   5   13.16    0.84
   5   9   5   85.52    3.03
   5   9   5   89.20    3.12
   4   9   5   81.87    2.76
  -2  -9  -5   94.09    3.16
  -1  -9  -5   60.28    2.17
   0  -9  -5   17.59    1.04
   1  -9  -5  122.55    4.16
   2  -9  -5   81.65    2.97
   2  -9  -5   79.08    3.09
   3  -9  -5   22.46    1.43
   3  -9  -5   22.07    1.55
   4  -9  -5  109.99    4.05
   4  -9  -5  116.51    4.17
   5  -9  -5   14.05    1.59
   5  -9  -5   11.57    1.58
   9  10   4    3.53    0.77
  -9 -10  -4    2.18    1.21
   9  10   4    4.93    1.13
  -8 -10  -4   28.13    1.52
   8  10   4   27.10    1.57
   8  10   4   26.11    1.23
   8  10   4   28.92    1.44
  -7 -10  -4   84.47    3.03
   7  10   4   89.82    3.07
   7  10   4   79.93    2.86
   7  10   4   88.55    2.99
   6  10   4   41.24    1.70
   6  10   4   39.10    1.54
  -6 -10  -4   41.31    1.65
  -6 -10  -4   39.63    1.68
   5  10   4    2.49    0.75
   5  10   4    2.90    0.65
  -5 -10  -4    3.05    0.74
   4  10   4  159.94    5.17
  -4 -10  -4  159.10    5.15
  -3 -10  -4  143.77    4.63
  -2 -10  -4   39.25    1.34
  -1 -10  -4    3.48    0.80
   0 -10  -4   37.86    1.63
   1 -10  -4    1.56    0.94
   2 -10  -4   30.94    1.61
   2 -10  -4   33.28    1.75
   3 -10  -4   76.81    2.97
   3 -10  -4   79.88    3.12
   4 -10  -4    0.94    1.27
   4 -10  -4    1.80    1.37
   5 -10  -4   11.85    1.60
   9  11   3   86.37    3.16
   8  11   3   11.18    0.84
   8  11   3   10.90    1.14
   7  11   3  125.55    4.05
   7  11   3  119.63    4.16
   6  11   3  496.43   15.43
  -6 -11  -3  492.50   15.34
   6  11   3  470.33   15.27
   5  11   3  145.75    4.67
   5  11   3  134.01    4.50
  -5 -11  -3  138.54    4.55
  -4 -11  -3   31.99    1.29
  -3 -11  -3  256.87    8.14
   0 -11  -3  112.99    3.91
   1 -11  -3    1.33    1.06
   1 -11  -3    1.81    1.14
   2 -11  -3  226.78    7.32
   2 -11  -3  213.78    7.33
   3 -11  -3  165.08    5.61
   3 -11  -3  161.94    5.64
   4 -11  -3    3.09    1.38
   8  12   2   16.37    1.30
   7  12   2   19.07    1.27
   6  12   2   77.25    2.66
   6  12   2   75.03    2.54
   5  12   2   63.88    2.24
   0 -12  -2   20.26    1.44
   1 -12  -2    0.54    1.17
   1 -12  -2    2.74    1.19
   2 -12  -2    5.21    1.28
   3 -12  -2   28.95    1.75
   4 -12  -2   37.13    2.04
   7  13   1   72.88    2.71
   6  13   1    0.15    0.98
   5  13   1   79.93    2.80
  -1 -13  -1    1.31    1.13
   0 -13  -1    2.16    1.13
   4   2  13   99.52    3.50
   3   2  13    2.18    1.01
   2   2  13   63.07    2.37
   1   2  13  108.14    3.70
   0   2  13   20.54    1.23
   0  -2 -13   19.22    1.71
  -1   2  13    8.89    1.06
   1  -2 -13    7.56    1.54
   8   3  12    1.59    1.14
   7   3  12   16.15    1.23
   6   3  12    5.39    1.11
   5   3  12    5.33    1.03
   4   3  12   43.89    1.82
   3   3  12  166.54    5.48
   2   3  12   84.74    2.98
   1   3  12    1.73    0.86
   0   3  12   19.62    1.17
   0  -3 -12   20.05    1.22
   1  -3 -12   22.44    1.80
   1  -3 -12   19.10    1.50
   2  -3 -12   -0.85    1.55
   2  -3 -12   -0.14    1.27
  -2   3  12   -0.06    0.91
   3  -3 -12    2.60    1.67
   9   4  11   86.97    3.22
   8   4  11   54.75    2.25
   7   4  11   15.63    1.17
   7   4  11   14.02    1.18
   6   4  11  118.36    4.02
   5   4  11   91.63    3.19
   4   4  11   22.96    1.25
   3   4  11  213.05    6.90
   2   4  11  172.46    5.14
   2   4  11  148.58    5.00
   1   4  11    2.90    0.82
   1   4  11    3.08    0.69
   0   4  11   35.75    1.51
   0  -4 -11   36.62    1.46
   0   4  11   36.43    1.52
   1  -4 -11    1.49    0.75
  -1   4  11   -0.77    0.86
  -1   4  11    1.69    0.88
   2  -4 -11   11.62    1.59
   2  -4 -11   14.21    1.26
  -2   4  11   12.35    1.00
   3  -4 -11    2.17    1.20
  -3   4  11    4.96    0.95
   3  -4 -11    3.94    1.64
   4  -4 -11   25.01    2.10
   4  -4 -11   22.51    1.61
   5  -4 -11   25.94    1.72
   9   5  10   17.48    1.39
   8   5  10    1.47    1.05
   8   5  10    4.49    1.04
   6   5  10   49.15    1.92
   5   5  10  123.86    4.14
   4   5  10   71.82    2.46
   4   5  10   71.04    2.52
   3   5  10   45.20    1.62
   3   5  10   46.06    1.75
   2   5  10  126.41    4.05
   2   5  10  123.48    4.15
   1   5  10  115.91    3.95
   1   5  10  127.07    4.04
   1   5  10  122.55    3.90
   0  -5 -10    1.55    0.53
   0   5  10    2.68    0.69
   0   5  10    2.29    0.42
   0   5  10    2.44    0.77
   1  -5 -10    0.56    0.51
  -1   5  10    1.66    0.85
  -1   5  10    1.53    0.79
   2  -5 -10    0.87    0.55
   2  -5 -10    0.50    1.35
  -2   5  10    0.65    0.83
   2  -5 -10   -0.41    0.92
   3  -5 -10    0.41    1.43
   3  -5 -10    0.51    1.01
  -3   5  10    1.00    0.87
   4  -5 -10    3.31    1.61
  -4   5  10    1.13    0.95
   4  -5 -10    1.63    1.05
   5  -5 -10    9.21    1.23
   6  -5 -10    8.15    1.27
  10   6   9   22.06    1.46
   9   6   9   13.44    1.26
   9   6   9    9.58    1.12
   8   6   9   18.25    1.26
   8   6   9   16.95    1.19
   7   6   9  123.35    4.14
   6   6   9    9.44    0.90
   5   6   9  397.02   12.63
   4   6   9  713.16   22.69
   4   6   9  723.30   22.67
   3   6   9  171.92    5.74
   3   6   9  180.33    5.69
   2   6   9  211.34    6.51
   2   6   9  195.06    6.43
   1   6   9  366.66   11.68
   0   6   9    4.19    0.73
   0   6   9    3.82    0.66
  -1   6   9   32.56    1.38
  -1   6   9   31.44    1.37
   2  -6  -9   57.21    2.23
  -2   6   9   65.70    2.28
   3  -6  -9    6.22    1.47
   3  -6  -9    5.25    0.90
   4  -6  -9  148.43    5.10
   4  -6  -9  135.88    4.66
   5  -6  -9   39.00    1.73
  10   7   8   34.33    1.63
 -10  -7  -8   32.43    1.89
   9   7   8    6.33    1.02
  -9  -7  -8    8.81    1.20
   9   7   8   10.75    1.21
  -8  -7  -8   59.70    2.47
   8   7   8   63.89    2.51
   8   7   8   66.90    2.36
   8   7   8   65.86    2.46
   7   7   8   81.10    2.91
  -7  -7  -8   75.48    2.93
   6   7   8   34.19    1.49
  -6  -7  -8   33.22    1.50
   5   7   8   17.07    0.98
   5   7   8   17.92    0.97
  -5  -7  -8   17.17    0.96
   4   7   8  152.47    4.92
  -4  -7  -8  149.56    4.89
   3   7   8   72.80    2.39
  -3  -7  -8   67.31    2.31
   2   7   8   60.48    2.09
  -2  -7  -8   57.31    2.02
   1   7   8   46.98    1.76
  -1  -7  -8   47.04    1.76
   0  -7  -8   48.41    1.88
   1  -7  -8   38.71    1.50
   1  -7  -8   40.68    1.73
   2  -7  -8   10.44    0.79
   2  -7  -8    8.43    1.10
   3  -7  -8   54.08    2.55
   3  -7  -8   54.14    2.03
   4  -7  -8   33.07    2.05
   4  -7  -8   32.47    1.90
   4  -7  -8   31.13    1.36
   5  -7  -8    5.20    1.54
  11   8   7   71.71    2.70
 -10  -8  -7    9.67    1.31
  10   8   7    9.17    1.04
  -9  -8  -7    9.41    1.19
   9   8   7   12.37    1.33
   9   8   7   10.08    1.02
  -8  -8  -7   66.08    2.42
   8   8   7   61.74    2.43
   8   8   7   61.17    2.28
  -7  -8  -7    1.43    0.81
   7   8   7    2.34    0.88
   7   8   7    2.06    0.79
  -6  -8  -7  104.61    3.45
   6   8   7   99.44    3.43
   6   8   7  101.90    3.49
  -5  -8  -7   31.05    1.26
  -5  -8  -7   28.88    1.06
   5   8   7   34.26    1.31
   5   8   7   34.74    1.35
  -4  -8  -7   76.64    2.64
  -4  -8  -7   80.23    2.60
   4   8   7   80.50    2.72
   4   8   7   80.70    2.73
   3   8   7  459.07   14.76
  -3  -8  -7  459.18   14.66
  -3  -8  -7  482.36   14.71
  -2  -8  -7  444.41   14.07
  -1  -8  -7    2.27    0.67
   0  -8  -7   97.66    3.37
   1  -8  -7    2.50    0.53
   1  -8  -7    3.17    0.89
   2  -8  -7   32.26    1.23
   2  -8  -7   34.09    1.64
   3  -8  -7   60.86    2.46
   3  -8  -7   59.20    2.04
   4  -8  -7    1.60    1.29
   5  -8  -7   56.33    2.60
  11   9   6   21.07    1.32
  10   9   6    1.42    0.93
 -10  -9  -6   -1.39    1.23
   9   9   6   17.01    1.40
   9   9   6   17.14    1.08
   9   9   6   18.75    1.34
   8   9   6   24.62    1.46
   8   9   6   26.96    1.30
   8   9   6   29.64    1.46
  -8  -9  -6   25.94    1.43
  -7  -9  -6   47.05    1.83
   7   9   6   45.34    1.92
   7   9   6   45.30    1.74
  -6  -9  -6  180.74    5.75
   6   9   6  181.00    5.80
   6   9   6  169.07    5.70
  -5  -9  -6  245.22    7.69
   5   9   6  240.29    7.69
   5   9   6  232.60    7.74
  -4  -9  -6    5.12    0.57
   4   9   6    6.54    0.70
   4   9   6    4.97    0.69
  -4  -9  -6    5.92    0.59
   3   9   6  185.19    5.95
  -3  -9  -6  182.82    5.92
  -2  -9  -6  180.23    5.84
  -1  -9  -6    0.02    0.69
   0  -9  -6   38.95    1.34
   0  -9  -6   44.34    1.67
   1  -9  -6   17.33    1.18
   2  -9  -6    0.41    1.00
   2  -9  -6    0.70    1.23
   3  -9  -6   13.64    1.34
   3  -9  -6    9.10    1.43
   4  -9  -6    9.82    1.41
   4  -9  -6    6.91    1.50
   5  -9  -6    4.49    1.47
  10  10   5   24.47    1.27
 -10 -10  -5   26.05    1.66
   9  10   5    1.17    0.82
   9  10   5    1.49    1.13
  -9 -10  -5    2.42    1.14
   8  10   5    7.59    0.86
   8  10   5    7.65    1.18
   8  10   5    7.04    1.08
  -8 -10  -5    9.07    1.10
   7  10   5    6.15    0.81
   7  10   5    5.73    1.05
  -7 -10  -5    6.46    0.97
   6  10   5    6.90    0.97
  -6 -10  -5    7.78    0.90
   6  10   5    7.23    0.79
  -6 -10  -5    7.47    0.87
   5  10   5  186.73    6.23
   5  10   5  189.21    6.14
  -5 -10  -5  194.63    6.17
   4  10   5  201.43    6.58
  -4 -10  -5  207.47    6.57
  -3 -10  -5    0.40    0.53
  -3 -10  -5    0.33    0.68
  -2 -10  -5  146.01    4.69
  -2 -10  -5  149.91    4.84
  -1 -10  -5  244.21    7.90
   0 -10  -5   57.65    2.22
   1 -10  -5    3.87    1.00
   2 -10  -5   74.65    2.82
   2 -10  -5   73.45    2.98
   3 -10  -5   -0.67    1.20
   3 -10  -5    3.54    1.35
   4 -10  -5   10.99    1.51
   4 -10  -5    9.88    1.55
  -9 -11  -4   15.99    1.43
   9  11   4   11.30    0.93
  -8 -11  -4   26.08    1.50
   8  11   4   23.58    1.16
   8  11   4   23.43    1.44
   7  11   4  183.03    6.03
   7  11   4  192.09    6.13
   7  11   4  185.99    6.22
   6  11   4    3.13    0.74
  -6 -11  -4    3.38    0.91
   6  11   4    4.29    0.94
   5  11   4  313.41   10.39
   5  11   4  314.96   10.28
  -5 -11  -4  338.02   10.30
   4  11   4  410.77   13.87
  -4 -11  -4  460.72   13.85
  -3 -11  -4   51.09    1.76
  -2 -11  -4  105.03    3.62
  -1 -11  -4  200.47    6.57
   0 -11  -4   19.39    1.29
   1 -11  -4   41.49    1.89
   2 -11  -4   14.95    1.40
   2 -11  -4   16.89    1.54
   3 -11  -4   23.78    1.63
   3 -11  -4   21.33    1.73
   4 -11  -4  118.48    4.40
   8  12   3   12.39    1.22
   7  12   3   27.05    1.25
   7  12   3   28.12    1.45
   6  12   3   20.46    1.06
   5  12   3    9.93    1.17
   5  12   3    7.36    0.84
  -1 -12  -3    2.10    1.07
   0 -12  -3    0.75    1.10
   1 -12  -3    2.06    1.32
   1 -12  -3    0.97    1.22
   2 -12  -3   -0.09    1.41
   2 -12  -3    2.03    1.33
   3 -12  -3    8.33    1.48
   8  13   2   10.43    1.26
   7  13   2   11.50    1.19
   6  13   2  147.17    4.91
   5  13   2  100.02    3.37
   0 -13  -2   14.79    1.45
   1 -13  -2    4.11    1.39
   2 -13  -2   11.62    1.46
   3 -13  -2    5.36    1.48
   1   2  14   -0.34    1.10
   7   3  13    7.96    1.20
   6   3  13   11.92    1.15
   4   3  13   13.67    1.22
   3   3  13   -0.45    1.02
   2   3  13   18.71    1.23
   1   3  13   71.38    2.63
   0   3  13   36.01    1.64
  -1   3  13    0.84    0.99
   1  -3 -13    1.70    1.62
   2  -3 -13   20.24    2.01
   8   4  12   -0.56    1.17
   7   4  12   66.53    2.52
   6   4  12   58.78    2.30
   5   4  12   46.86    1.93
   4   4  12  135.85    4.55
   3   4  12    8.96    1.01
   2   4  12   77.71    2.77
   1   4  12  142.56    4.74
   0   4  12   71.02    2.58
   1  -4 -12    3.46    1.55
  -1   4  12    3.30    0.92
   1  -4 -12    1.59    1.17
   2  -4 -12   10.75    1.73
  -2   4  12   12.55    1.10
   2  -4 -12   10.81    1.33
  -3   4  12    3.97    1.01
   3  -4 -12    1.72    1.31
   8   5  11   91.06    3.29
   7   5  11   10.01    1.15
   6   5  11   23.04    1.30
   5   5  11   16.14    1.14
   4   5  11    9.40    0.94
   3   5  11  136.38    4.54
   2   5  11  125.40    4.20
   1   5  11   22.17    1.19
   1   5  11   22.22    1.03
   0   5  11  174.58    5.48
   0  -5 -11  160.28    5.37
   0   5  11  170.22    5.44
  -1   5  11  139.14    4.56
  -1   5  11  134.59    4.58
   2  -5 -11   14.24    1.75
   2  -5 -11   15.44    1.26
  -2   5  11   15.79    1.12
   3  -5 -11    3.39    1.16
  -3   5  11    1.30    0.96
  -4   5  11   12.14    1.10
   4  -5 -11    7.63    1.29
   5  -5 -11   -0.52    1.29
   8   6  10  129.12    4.28
   8   6  10  120.01    4.22
   7   6  10   12.71    1.10
   6   6  10   29.10    1.37
   5   6  10   80.54    2.85
   5   6  10   83.93    2.87
   4   6  10   -0.23    0.62
   4   6  10    0.78    0.79
   3   6  10  362.86   11.40
   3   6  10  354.01   11.45
   2   6  10  465.41   14.66
   2   6  10  461.94   14.74
  -1  -6 -10   58.91    1.94
   1   6  10   57.58    2.13
   1   6  10   56.69    1.97
   0   6  10  103.17    3.23
   0   6  10  101.59    3.16
  -1   6  10  148.31    4.65
  -1   6  10  146.00    4.64
  -2   6  10    0.13    0.88
   2  -6 -10    0.73    0.92
   2  -6 -10   -1.37    1.43
  -3   6  10   59.66    2.17
   3  -6 -10   51.62    2.20
   3  -6 -10   56.77    2.68
   4  -6 -10    2.08    1.06
   5  -6 -10   18.18    1.34
 -10  -7  -9   32.78    1.95
   9   7   9    1.19    1.01
  -9  -7  -9   -1.19    1.22
   9   7   9    1.54    1.18
  -8  -7  -9   33.13    1.71
   8   7   9   34.51    1.57
   8   7   9   31.38    1.69
   7   7   9   15.86    1.13
   7   7   9   17.05    1.17
   6   7   9   20.34    1.13
   6   7   9   19.35    1.11
   5   7   9   58.94    2.14
   4   7   9   25.47    1.14
   3   7   9   36.93    1.48
   3   7   9   35.20    1.38
   2   7   9   25.11    1.22
   2   7   9   26.76    1.09
   1   7   9   38.50    1.56
   0   7   9   17.76    1.06
   1  -7  -9   37.06    1.51
   2  -7  -9   15.48    1.60
   2  -7  -9   14.46    0.99
   3  -7  -9    1.48    1.52
   3  -7  -9   -0.16    0.82
   4  -7  -9    2.50    0.90
  10   8   8  108.52    3.80
 -10  -8  -8  111.58    3.98
  -9  -8  -8  133.03    4.69
   9   8   8  140.55    4.56
   9   8   8  144.34    4.68
   8   8   8    7.88    0.96
   8   8   8    8.47    1.12
  -8  -8  -8    6.29    1.10
   7   8   8   90.37    3.04
   7   8   8   88.61    3.12
  -7  -8  -8   83.02    3.09
   6   8   8  106.56    3.52
   6   8   8  103.21    3.55
  -6  -8  -8  101.10    3.52
   5   8   8   26.41    1.21
  -5  -8  -8   24.66    1.16
   4   8   8  145.53    4.49
   4   8   8  147.32    4.49
   3   8   8   95.55    3.03
  -3  -8  -8   89.47    2.94
  -3  -8  -8   86.99    2.88
   2   8   8  139.16    4.58
  -2  -8  -8  139.14    4.55
  -1  -8  -8  661.18   21.02
   1   8   8  667.69   21.01
   0  -8  -8  238.11    7.73
   1  -8  -8    0.14    0.60
   1  -8  -8    1.05    0.94
   2  -8  -8   91.76    3.25
   2  -8  -8   86.68    2.94
   3  -8  -8   12.01    1.63
   3  -8  -8   15.95    0.89
   3  -8  -8   14.10    1.45
   4  -8  -8   23.12    1.80
   5  -8  -8    3.48    1.61
  11   9   7    0.40    1.09
 -10  -9  -7   58.07    2.51
  10   9   7   61.43    2.31
  -9  -9  -7  104.91    3.67
   9   9   7   96.99    3.67
   9   9   7  103.67    3.51
  -8  -9  -7   11.71    1.10
   8   9   7    9.42    1.16
  -7  -9  -7   67.27    2.37
   7   9   7   64.90    2.44
   7   9   7   59.35    2.29
  -6  -9  -7   12.30    0.91
   6   9   7   13.15    0.92
   6   9   7   13.68    1.04
  -5  -9  -7   15.33    0.87
  -5  -9  -7   14.34    0.70
   5   9   7   13.80    0.92
   5   9   7   13.83    0.96
  -4  -9  -7  116.30    3.63
   4   9   7  106.13    3.72
  -4  -9  -7  108.46    3.64
   4   9   7  114.83    3.75
   3   9   7  148.43    4.85
  -3  -9  -7  147.77    4.81
  -2  -9  -7    0.67    0.66
  -1  -9  -7   40.37    1.62
   0  -9  -7  141.74    4.64
   0  -9  -7  156.11    4.87
   1  -9  -7   19.15    0.81
   1  -9  -7   21.99    1.28
   2  -9  -7    2.16    1.35
   2  -9  -7    4.11    1.10
   3  -9  -7    0.36    1.40
   3  -9  -7    1.83    1.25
   4  -9  -7    0.83    1.42
  10  10   6    7.47    1.00
 -10 -10  -6    5.56    1.35
   9  10   6   40.02    1.73
  -9 -10  -6   46.46    1.99
   8  10   6  119.39    4.34
   8  10   6  130.35    4.16
   8  10   6  122.67    4.27
  -8 -10  -6  122.91    4.27
  -7 -10  -6   33.75    1.48
   7  10   6   29.60    1.58
   7  10   6   30.62    1.39
   6  10   6   45.16    1.91
   6  10   6   42.91    1.77
  -5 -10  -6   35.53    1.41
   5  10   6   35.22    1.44
   5  10   6   35.35    1.54
   4  10   6   20.04    1.07
  -4 -10  -6   21.92    1.01
   3  10   6  173.15    5.58
  -3 -10  -6  169.32    5.57
  -2 -10  -6  187.88    6.12
  -1 -10  -6    4.13    0.86
   0 -10  -6  166.93    5.55
   1 -10  -6  175.34    5.87
   2 -10  -6    9.70    1.48
   2 -10  -6    7.95    1.23
   3 -10  -6   21.12    1.73
   3 -10  -6   19.73    1.55
   4 -10  -6   48.53    2.40
  -9 -11  -5   -0.48    1.19
   9  11   5    1.02    0.85
  -8 -11  -5   87.59    3.09
   8  11   5   81.57    2.91
   8  11   5   85.79    3.08
   7  11   5    7.58    0.90
   7  11   5    9.56    1.20
  -7 -11  -5    8.50    1.08
   6  11   5   40.50    1.75
  -6 -11  -5   39.03    1.61
   6  11   5   36.79    1.56
   5  11   5  117.92    4.08
   5  11   5  119.14    3.97
  -5 -11  -5  120.62    3.96
  -4 -11  -5    6.29    0.70
   4  11   5    5.55    0.80
  -3 -11  -5  479.21   15.12
  -3 -11  -5  480.44   15.24
  -2 -11  -5  408.79   12.97
  -2 -11  -5  439.63   13.18
  -1 -11  -5   17.28    1.18
   0 -11  -5  156.57    5.27
   1 -11  -5  113.58    4.01
   2 -11  -5    6.71    1.26
   2 -11  -5    6.86    1.49
   3 -11  -5    2.52    1.32
   3 -11  -5    3.85    1.55
   8  12   4    6.22    1.20
   8  12   4    5.53    0.85
   7  12   4    0.51    0.80
   7  12   4    2.87    1.07
   6  12   4    2.43    0.79
   6  12   4    1.30    1.07
   5  12   4   37.04    1.64
   5  12   4   31.35    1.41
   4  12   4   67.11    2.39
  -2 -12  -4   69.17    2.61
  -1 -12  -4  134.00    4.59
   0 -12  -4   40.36    1.89
   1 -12  -4   -0.80    1.41
   1 -12  -4    1.42    1.24
   2 -12  -4   21.86    1.74
   2 -12  -4   25.85    1.69
   3 -12  -4    2.54    1.52
   7  13   3   29.99    1.57
   6  13   3   23.62    1.20
   5  13   3   33.92    1.47
  -1 -13  -3  255.54    8.42
   0 -13  -3  114.74    4.40
   0 -13  -3  130.43    4.38
   1 -13  -3    3.26    1.40
   2 -13  -3    4.20    1.51
   7   4  13  132.07    4.52
   3   4  13   22.95    1.36
   2   4  13   74.55    2.73
   1   4  13    4.34    1.02
   0   4  13   26.35    1.43
  -1   4  13   54.91    2.13
   1  -4 -13   48.93    2.66
  -2   4  13    8.49    1.14
   5   5  12   23.46    1.35
   4   5  12   26.13    1.40
   3   5  12   54.20    2.11
   2   5  12    1.04    0.96
   1   5  12   72.25    2.63
   0   5  12   34.80    1.57
  -1   5  12    8.39    1.07
   1  -5 -12    7.51    1.23
   2  -5 -12  100.10    4.05
   2  -5 -12   93.31    3.64
   3  -5 -12   91.49    3.90
  -3   5  12  122.35    3.79
   8   6  11   35.14    1.75
   6   6  11  116.99    4.00
   5   6  11    6.60    0.99
   4   6  11   75.67    2.62
   4   6  11   75.54    2.71
   3   6  11   28.86    1.18
   3   6  11   28.41    1.41
   2   6  11   46.29    1.84
   1   6  11  218.44    6.70
  -1  -6 -11  199.99    6.55
   0   6  11  175.24    5.43
   0   6  11  156.90    5.36
  -1   6  11   11.21    1.07
   1  -6 -11    8.09    1.08
  -1   6  11   10.01    0.99
   2  -6 -11   93.04    3.64
   2  -6 -11   83.08    3.21
  -2   6  11   93.47    3.15
   3  -6 -11   16.19    1.38
  -3   6  11   19.85    1.28
  -4   6  11    0.37    1.08
   4  -6 -11   -1.69    1.19
   5  -6 -11   11.18    1.38
   8   7  10   36.80    1.69
   7   7  10    0.70    0.92
   7   7  10    0.95    0.93
   6   7  10   91.86    3.20
   5   7  10   73.67    2.60
   4   7  10    0.15    0.82
   4   7  10    0.23    0.68
   3   7  10   17.43    1.10
   3   7  10   20.62    0.97
   2   7  10   84.72    2.81
   2   7  10   76.92    2.68
   1   7  10    5.76    0.89
   1   7  10    4.24    0.59
   0   7  10   40.30    1.69
   1  -7 -10   29.92    1.44
  -1   7  10   33.66    1.50
   2  -7 -10    5.76    1.55
   2  -7 -10    2.68    0.93
  -2   7  10    3.53    0.99
   3  -7 -10    5.99    1.01
   4  -7 -10   25.21    1.42
 -10  -8  -9   16.96    1.56
   9   8   9   67.74    2.52
  -9  -8  -9   64.40    2.66
   8   8   9  386.15   12.20
  -8  -8  -9  376.77   12.27
   8   8   9  380.01   12.31
   7   8   9  218.92    7.03
  -7  -8  -9  212.67    7.08
   7   8   9  217.01    7.09
   6   8   9    1.60    0.87
  -6  -8  -9    2.42    0.84
   6   8   9    2.03    0.84
   5   8   9  126.82    4.13
  -5  -8  -9  120.20    4.09
   5   8   9  124.14    4.14
  -4  -8  -9  145.45    4.86
   4   8   9  158.79    4.95
  -3  -8  -9   31.01    1.08
   3   8   9   31.20    1.28
   2   8   9  122.94    4.11
  -1  -8  -9   27.15    1.29
   1   8   9   28.86    1.32
   0  -8  -9   53.71    2.07
   0   8   9   50.98    2.01
   1  -8  -9  271.29    8.38
   1  -8  -9  248.66    8.20
   2  -8  -9   82.48    2.89
   2  -8  -9   87.18    3.20
   2  -8  -9   86.33    3.44
   3  -8  -9   16.52    1.55
   3  -8  -9   13.38    0.98
  10   9   8   50.80    2.08
 -10  -9  -8   48.94    2.26
   9   9   8   -0.59    1.01
   9   9   8    0.11    1.22
  -9  -9  -8    1.08    1.12
   8   9   8   75.87    2.57
   8   9   8   70.48    2.68
   7   9   8  124.45    4.14
   7   9   8  119.49    4.23
  -7  -9  -8  125.19    4.17
   6   9   8    3.44    0.86
   6   9   8    2.66    0.89
  -6  -9  -8    2.42    0.80
   5   9   8   41.90    1.66
  -5  -9  -8   41.55    1.56
   5   9   8   40.91    1.68
  -4  -9  -8    9.41    0.62
   4   9   8    9.00    0.88
   4   9   8   10.88    0.87
  -3  -9  -8   60.82    2.12
  -2  -9  -8   28.67    1.26
  -1  -9  -8   31.03    1.40
   0  -9  -8   -0.03    0.94
   1  -9  -8   20.91    0.97
   1  -9  -8   25.78    1.43
   2  -9  -8   86.19    3.14
   2  -9  -8   80.30    2.71
   3  -9  -8   42.72    2.14
   4  -9  -8    0.66    1.49
  11  10   7    2.20    1.10
  10  10   7   43.89    1.87
 -10 -10  -7   45.72    2.11
   9  10   7  141.20    4.67
  -9 -10  -7  137.45    4.77
   8  10   7   15.03    1.09
   8  10   7   14.36    1.27
  -8 -10  -7   12.67    1.21
   7  10   7  135.34    4.78
   7  10   7  141.20    4.90
   6  10   7  261.23    8.71
  -6 -10  -7  266.58    8.70
  -5 -10  -7    1.52    0.65
   5  10   7    1.88    0.84
   5  10   7    0.04    0.80
   4  10   7  126.60    4.11
  -4 -10  -7  120.56    4.04
   4  10   7  123.73    4.13
   3  10   7  124.05    4.20
  -3 -10  -7  128.49    4.18
  -2 -10  -7   15.40    1.00
  -1 -10  -7  249.83    8.10
   0 -10  -7  119.07    3.85
   0 -10  -7  132.84    4.18
   1 -10  -7   21.85    1.40
   2 -10  -7  161.44    5.70
   2 -10  -7  160.09    5.52
   3 -10  -7  105.30    3.90
  10  11   6   38.90    1.69
  -9 -11  -6  172.30    5.67
   9  11   6  164.56    5.50
  -8 -11  -6   32.66    1.66
   8  11   6   30.94    1.46
   8  11   6   35.04    1.71
   7  11   6   33.54    1.68
  -7 -11  -6   33.93    1.53
   6  11   6  106.89    3.78
   6  11   6  109.86    3.67
   5  11   6   28.98    1.49
   5  11   6   31.94    1.38
  -5 -11  -6   33.05    1.38
  -4 -11  -6    9.04    0.76
   4  11   6    8.28    0.87
  -4 -11  -6    7.14    0.85
   3  11   6   39.90    1.61
  -3 -11  -6   38.25    1.42
  -3 -11  -6   39.35    1.63
  -2 -11  -6   21.64    1.23
  -1 -11  -6  255.40    8.31
   0 -11  -6  208.05    6.87
   1 -11  -6    8.48    1.27
   2 -11  -6   43.33    2.13
   2 -11  -6   49.88    2.42
   3 -11  -6   37.25    2.05
   8  12   5   94.22    3.23
   7  12   5   62.90    2.30
   6  12   5    2.01    0.85
   6  12   5    0.77    1.09
   5  12   5   20.60    1.33
   5  12   5   19.59    1.14
   4  12   5    1.20    0.85
  -3 -12  -5   33.98    1.60
  -2 -12  -5   63.99    2.44
  -1 -12  -5    1.31    1.06
   0 -12  -5   47.78    2.12
   1 -12  -5  132.32    4.81
   1 -12  -5  133.18    4.66
   2 -12  -5   12.32    1.64
   2 -12  -5   13.32    1.54
   7  13   4   84.97    2.97
   7  13   4   77.01    2.79
   6  13   4    0.45    0.88
   5  13   4   51.92    1.98
   4  13   4    8.64    0.99
  -2 -13  -4  181.90    6.10
  -1 -13  -4   41.34    1.99
   0 -13  -4   91.60    3.45
   1 -13  -4  158.16    5.60
   6  14   3   -1.66    1.16
   5  14   3    0.11    0.94
   4  14   3    9.21    1.05
   0 -14  -3   48.38    2.40
   2   5  13   52.77    2.15
   1   5  13   32.74    1.62
   0   5  13    0.15    1.08
   5   6  12   70.69    2.65
   4   6  12  138.53    4.66
   3   6  12    3.65    1.02
   2   6  12   40.10    1.73
   1   6  12   12.88    1.14
   0   6  12    9.94    1.11
   1  -6 -12   71.83    2.97
  -1   6  12   87.64    2.93
  -2   6  12   12.00    1.18
   2  -6 -12    7.53    1.30
   3  -6 -12    0.66    1.29
   6   7  11  101.17    3.52
   5   7  11    2.03    0.80
   5   7  11    1.54    0.95
   4   7  11   57.39    2.08
   4   7  11   56.94    2.21
   3   7  11  123.11    4.07
   3   7  11  124.19    4.16
   2   7  11   28.43    1.41
   1   7  11    6.31    1.00
   0   7  11   22.82    1.32
   1  -7 -11    1.77    1.02
  -1   7  11    0.65    1.01
   2  -7 -11   10.30    1.19
  -2   7  11   13.87    1.18
   3  -7 -11   38.45    1.80
  -9  -8 -10   66.84    2.71
   8   8  10   15.02    1.25
   8   8  10   14.27    1.34
  -8  -8 -10   16.51    1.33
   7   8  10  136.88    4.52
   7   8  10  134.36    4.56
  -7  -8 -10  130.16    4.55
   6   8  10  348.44   11.01
   6   8  10  358.40   11.04
  -6  -8 -10  326.17   11.00
   5   8  10  192.87    6.01
  -5  -8 -10  175.68    5.95
   4   8  10   49.44    1.84
  -4  -8 -10   47.19    1.74
   3   8  10  187.13    5.97
   3   8  10  180.79    6.03
   2   8  10   30.22    1.29
   2   8  10   32.74    1.44
   1   8  10   31.92    1.49
   0   8  10   55.12    2.14
  -1   8  10    4.61    1.01
   1  -8 -10    5.54    0.92
   2  -8 -10   60.08    2.26
 -10  -9  -9   16.52    1.52
  -9  -9  -9   40.88    1.85
   9   9   9   34.36    1.74
  -8  -9  -9   17.64    1.28
   8   9   9   17.03    1.36
   8   9   9   16.96    1.27
  -7  -9  -9   -0.95    0.93
   7   9   9    1.18    1.02
   7   9   9   -0.71    0.94
   6   9   9  126.48    4.12
   6   9   9  126.00    4.08
  -5  -9  -9  227.82    7.38
   5   9   9  236.64    7.48
   5   9   9  228.39    7.46
  -4  -9  -9   15.03    0.77
   4   9   9   15.33    1.07
   3   9   9    4.31    0.77
   2   9   9   38.23    1.64
  -1  -9  -9    6.39    0.91
   1   9   9    7.80    0.99
   0  -9  -9   19.80    1.29
   1  -9  -9   13.95    1.30
   1  -9  -9   10.02    0.85
   2  -9  -9   -0.44    1.34
   3  -9  -9    2.01    1.39
 -10 -10  -8   13.51    1.48
   9  10   8    1.15    1.03
  -9 -10  -8    2.43    1.16
   8  10   8  206.01    6.51
   8  10   8  189.40    6.63
  -8 -10  -8  198.69    6.55
   7  10   8  291.69    9.06
   7  10   8  270.89    9.13
  -7 -10  -8  279.03    9.06
   6  10   8    1.49    0.94
   6  10   8   -0.17    0.86
  -6 -10  -8    1.22    0.81
   5  10   8  202.28    6.74
   5  10   8  216.09    6.79
  -5 -10  -8  207.08    6.66
   4  10   8  397.86   12.71
   4  10   8  398.29   12.69
   3  10   8    0.27    0.88
  -2 -10  -8  152.96    5.04
  -1 -10  -8   86.72    3.08
   0 -10  -8    8.64    0.65
   0 -10  -8    8.87    1.15
   1 -10  -8  107.30    3.84
   2 -10  -8   28.93    1.78
   3 -10  -8   28.36    1.94
  10  11   7   11.89    1.19
  -9 -11  -7    3.94    1.20
   9  11   7    4.38    1.03
  -8 -11  -7   62.15    2.34
   8  11   7   56.62    2.23
  -7 -11  -7  183.52    5.86
   7  11   7  185.68    5.97
   7  11   7  168.36    5.83
  -6 -11  -7   66.63    2.28
   6  11   7   59.85    2.30
   6  11   7   59.57    2.40
   5  11   7   24.66    1.27
   5  11   7   25.58    1.34
   4  11   7  108.59    3.64
   4  11   7  106.21    3.68
  -3 -11  -7   16.91    1.05
   3  11   7   14.59    1.05
  -2 -11  -7    1.23    0.88
  -1 -11  -7    1.41    0.99
   0 -11  -7   32.92    1.66
   1 -11  -7   93.45    3.44
   2 -11  -7   77.18    3.06
   3 -11  -7    2.41    1.49
   9  12   6   25.38    1.39
  -9 -12  -6   28.56    1.69
   8  12   6    2.29    0.97
   7  12   6   53.59    2.06
   6  12   6  174.22    5.70
   5  12   6   66.65    2.43
   5  12   6   58.63    2.28
   4  12   6   14.31    1.05
  -3 -12  -6   87.26    3.11
  -2 -12  -6   12.57    1.15
  -1 -12  -6   31.35    1.66
   0 -12  -6   90.37    3.35
   1 -12  -6    3.58    1.33
   2 -12  -6   54.45    2.46
   7  13   5   38.44    1.65
   6  13   5  194.82    6.34
   5  13   5   88.26    3.08
   4  13   5    0.60    0.95
  -3 -13  -5   30.34    1.62
  -2 -13  -5    9.21    1.29
  -1 -13  -5   70.29    2.78
   0 -13  -5   65.25    2.71
   5  14   4   24.63    1.34
   4  14   4   18.68    1.25
  -3 -14  -4    0.11    1.32
  -2 -14  -4    6.90    1.41
   0 -14  -4    3.10    1.64
   1  -6 -13    1.43    1.30
   4   7  12  147.16    4.94
   3   7  12    0.58    1.02
   2   7  12  105.86    3.67
   1   7  12   80.05    2.91
   1  -7 -12    9.91    1.24
   2  -7 -12   23.10    1.55
  -9  -8 -11    3.57    1.36
  -8  -8 -11   26.82    1.61
   7   8  11   59.24    2.32
  -7  -8 -11   54.78    2.29
   6   8  11    5.17    0.99
  -6  -8 -11    6.04    1.00
   5   8  11  186.39    5.97
  -5  -8 -11  177.94    5.93
   4   8  11  307.96    9.52
   4   8  11  307.36    9.47
  -4  -8 -11  280.12    9.40
   3   8  11   70.44    2.41
   3   8  11   65.22    2.54
   2   8  11   52.08    2.09
   1   8  11  165.54    5.48
   0   8  11   52.01    2.10
   1  -8 -11   12.59    1.15
   2  -8 -11   -1.17    1.08
  -9  -9 -10    1.57    1.25
   8   9  10   -0.38    1.19
  -8  -9 -10    0.82    1.09
   7   9  10   41.64    1.79
   7   9  10   42.58    1.84
  -7  -9 -10   37.32    1.76
   6   9  10   37.33    1.73
   6   9  10   40.56    1.75
  -6  -9 -10   38.77    1.61
   5   9  10    1.29    0.88
   5   9  10    0.97    0.94
  -5  -9 -10    0.60    0.69
   4   9  10   67.45    2.44
   3   9  10  239.56    7.67
   3   9  10  236.51    7.72
   2   9  10   74.14    2.64
   2   9  10   79.34    2.78
   1   9  10    2.88    1.00
   0  -9 -10   13.49    1.01
   0   9  10   15.93    1.22
   1  -9 -10    0.65    0.85
  -9 -10  -9   10.58    1.32
   8  10   9   45.11    1.91
   8  10   9   42.87    2.04
  -8 -10  -9   44.16    1.93
   7  10   9    6.58    1.04
   7  10   9    5.71    1.15
  -7 -10  -9    5.89    0.96
   6  10   9  140.61    4.90
  -6 -10  -9  145.64    4.84
   5  10   9  249.41    7.72
   5  10   9  245.33    7.73
  -5 -10  -9  228.48    7.58
   4  10   9   11.45    0.99
   4  10   9   12.37    1.06
   3  10   9  316.14   10.13
   1  10   9   13.80    1.15
   1 -10  -9   29.81    1.69
   2 -10  -9   22.04    1.66
   3 -10  -9   50.34    2.51
  -9 -11  -8   12.94    1.35
   8  11   8    2.02    1.02
  -8 -11  -8    3.59    1.05
   7  11   8   19.78    1.26
   7  11   8   18.78    1.42
  -7 -11  -8   18.83    1.20
   6  11   8   88.95    3.21
   6  11   8   97.23    3.30
  -6 -11  -8   91.28    3.13
   5  11   8  217.84    6.86
   5  11   8  202.23    6.80
   4  11   8   59.77    2.31
   4  11   8   63.09    2.32
   3  11   8    6.70    1.00
   2  11   8  118.12    4.03
   0 -11  -8    2.54    1.13
   1 -11  -8    1.77    1.25
   2 -11  -8    6.05    1.46
   9  12   7   -0.55    1.08
   8  12   7   54.23    2.14
   7  12   7  105.38    3.62
   6  12   7   -0.55    0.96
   5  12   7  115.70    4.02
   5  12   7  116.81    3.94
   4  12   7  282.74    8.97
   4  12   7  271.88    8.91
   3  12   7   57.96    2.22
  -1 -12  -7  122.25    4.26
   0 -12  -7   11.14    1.36
   1 -12  -7    9.29    1.40
   8  13   6   33.19    1.57
   7  13   6   82.79    2.93
   6  13   6   13.96    1.14
   5  13   6   42.70    1.80
   4  13   6  144.85    4.83
  -1 -13  -6    6.75    1.31
   0 -13  -6    0.39    1.38
   6  14   5   42.24    1.81
   5  14   5   42.53    1.83
   1  -7 -13   71.62    2.86
   1  -8 -12   22.32    1.45
   8   9  11   18.38    1.50
   7   9  11    6.75    1.15
   6   9  11    1.51    0.99
   5   9  11   16.81    1.16
   4   9  11   66.48    2.43
   0  -9 -11   43.85    1.83
   7  10  10   24.35    1.48
   6  10  10   65.11    2.50
   5  10  10   19.78    1.25
   5  10  10   19.45    1.27
   4  10  10  150.60    4.99
   4  10  10  149.70    5.01
   3  10  10  118.29    4.00
   6  11   9    1.55    1.01
   6  11   9    3.14    1.09
   5  11   9   13.08    1.14
   5  11   9   15.12    1.16
   4  11   9   38.31    1.66
   4  11   9   35.56    1.66
   3  11   9  124.75    4.10
   3  11   9  117.22    4.12
   6  12   8   50.86    2.05
   5  12   8   88.25    3.07
   5  12   8   80.10    2.99
   4  12   8   11.71    1.15
   4  12   8    9.14    1.15
   0  -8 -13   14.30    1.41
   7  10  11  129.27    4.49
   6  10  11    3.75    1.09
   5  10  11   41.06    1.79
   4  10  11   20.98    1.28
   6  11  10   17.08    1.32
   5  11  10    0.20    1.06
   4  11  10    4.47    0.98
   3  11  10    4.16    0.98
   4  12   9   58.36    2.31
   5  11  11   61.67    2.42
   0   0   0    0.00    0.00


TITL exp_903 in P-1
REM P-1 (#2 in standard setting)
CELL 0.71073   9.416296  10.545172  10.600622  76.4838  77.3119  76.7096
ZERR    3.00   0.000394   0.000474   0.000455   0.0038   0.0037   0.0037
LATT  1
SFAC C H O Si S Br
UNIT 102.00 168.00 6.00 6.00 6.00 6.00
TREF
HKLF 4
END
_computing_structure_solution     'SHELXT 2018/2 (Sheldrick, 2018)'
;
_shelx_hkl_checksum              81838
_olex2_submission_special_instructions 'No special instructions were received'
_oxdiff_exptl_absorpt_empirical_details 
;
Empirical correction (ABSPACK) includes:
- Absorption correction using spherical harmonics
- Frame scaling
;
_oxdiff_exptl_absorpt_empirical_full_max 1.631
_oxdiff_exptl_absorpt_empirical_full_min 0.592
_exptl_crystal_recrystallization_method 
'Re-crystallisation from solvent: hexamethyldisiloxane'
